# Supplementary material for: 2,5-Bis[2-({bis­[3-(dimethyl­aza­nium­yl)prop­yl]aza­nium­yl}meth­yl)phen­yl]-1,3,4-oxadiazole hexa­kis­(perchlorate) sesquihydrate
Source: Acta Crystallogr Sect E Struct Rep Online. 2012 Nov 24;68(Pt 12):o3453–4. doi: 10.1107/S1600536812047484 (PMC3589030; doi:10.1107/S1600536812047484)
Supplement: Supplementary file 1 [file e-68-o3453-sup1.cif]

##############################################################################
#                                                                            #
# This CIF contains the data in a paper accepted for publication in          #
# Acta Crystallographica Section E. It conforms to the requirements of       #
# Notes for Authors for Acta Crystallographica Section E, and has been       #
# peer reviewed under the auspices of the IUCr Commission on Journals.       #
#                                                                            #
# Full details of the Crystallographic Information File format               #
# are given in the paper "The Crystallographic Information File (CIF):       #
# a New Standard Archive File for Crystallography" by S. R. Hall, F. H.      #
# Allen and I. D. Brown [Acta Cryst. (1991), A47, 655-685].                  #
#                                                                            #
# The current version of the core CIF dictionary is obtainable from          #
# ftp://ftp.iucr.org/pub/cif_core.dic.                                       #
#                                                                            #
# Software is freely available for graphical display of the structure(s)     #
# in this CIF. For information consult the CIF software page                 #
# http://www.iucr.org/resources/cif/software.                                #
#                                                                            #
# This file may be used for bona fide research purposes within the           #
# scientific community so long as proper attribution is given to the journal # 
# article from which it was obtained.                                        #
#                                                                            #
##############################################################################
data_I
_audit_creation_method     SHELXL-97
_chemical_name_systematic
;
2,5-Bis[2-({bis[3-(dimethylazaniumyl)propyl]azaniumyl}methyl)phenyl]-
1,3,4-oxadiazole hexakis(perchlorate) sesquihydrate
;
_chemical_name_common     ?
_chemical_formula_moiety     'C36 H66 N8 O1 6+, 6(Cl O4 -), 1.5(H2 O)'
_chemical_formula_sum     'C36 H69 Cl6 N8 O26.5'
_chemical_formula_iupac     'C36 H66 N8 O1 6+, 6Cl O4 -, 1.5H2 O'
_chemical_formula_weight     1250.69
_chemical_melting_point     ?
_symmetry_cell_setting     monoclinic
_symmetry_space_group_name_H-M     'C 2/c'
_symmetry_space_group_name_Hall     ' -C 2yc'
loop_
    _symmetry_equiv_pos_as_xyz
    'x, y, z'
    '-x, y, -z+1/2'
    'x+1/2, y+1/2, z'
    '-x+1/2, y+1/2, -z+1/2'
    '-x, -y, -z'
    'x, -y, z-1/2'
    '-x+1/2, -y+1/2, -z'
    'x+1/2, -y+1/2, z-1/2'
_cell_length_a     19.5601(7)
_cell_length_b     25.0825(8)
_cell_length_c     24.2277(9)
_cell_angle_alpha     90.00
_cell_angle_beta     113.695(5)
_cell_angle_gamma     90.00
_cell_volume     10884.4(7)
_cell_formula_units_Z     8
_cell_measurement_reflns_used     7461
_cell_measurement_theta_min     4.1345
_cell_measurement_theta_max     72.5898
_cell_measurement_temperature     150
_exptl_crystal_description     'prismatic'
_exptl_crystal_colour     'colourless'
_exptl_crystal_size_max     0.10
_exptl_crystal_size_mid     0.08
_exptl_crystal_size_min     0.03
_exptl_crystal_density_diffrn     1.526
_exptl_crystal_density_meas     ?
_exptl_crystal_density_method     'not measured'
_exptl_crystal_F_000     5240
_exptl_absorpt_coefficient_mu     3.687
_exptl_absorpt_correction_type     multi-scan
_exptl_absorpt_process_details
;
(CrysAlis PRO; Oxford Diffraction, 2010)
;
_exptl_absorpt_correction_T_min     0.728
_exptl_absorpt_correction_T_max     0.895
_exptl_special_details     ?
_diffrn_ambient_temperature     150
_diffrn_radiation_type     CuK\a
_diffrn_radiation_wavelength     1.54184
_diffrn_radiation_source     'Enhance (Cu) X-ray Source'
_diffrn_radiation_monochromator     graphite
_diffrn_measurement_device_type     'Oxford XcaliburPX'
_diffrn_measurement_method     '\w scans'
_diffrn_detector_area_resol_mean     8.1241
_diffrn_reflns_number     30246
_diffrn_reflns_av_R_equivalents     0.0559
_diffrn_reflns_av_sigmaI/netI     0.0626
_diffrn_reflns_theta_min     4.14
_diffrn_reflns_theta_max     72.74
_diffrn_reflns_theta_full     72.74
_diffrn_measured_fraction_theta_max     0.965
_diffrn_measured_fraction_theta_full     0.965
_diffrn_reflns_limit_h_min     -23
_diffrn_reflns_limit_h_max     22
_diffrn_reflns_limit_k_min     -30
_diffrn_reflns_limit_k_max     28
_diffrn_reflns_limit_l_min     -29
_diffrn_reflns_limit_l_max     22
_diffrn_standards_number     ?
_diffrn_standards_interval_count     ?
_diffrn_standards_interval_time     ?
_diffrn_standards_decay_%     ?
_refine_special_details
;
Refinement of <i>F</i>^2^ against ALL reflections. The weighted <i>R</i>-factor
<i>wR</i> and goodness of fit <i>S</i> are based on <i>F</i>^2^, conventional
<i>R</i>-factors <i>R</i> are based on <i>F</i>, with <i>F</i> set to zero for
negative <i>F</i>^2^. The threshold expression of <i>F</i>^2^ >
2\s(<i>F</i>^2^) is used only for calculating <i>R</i>-factors(gt) <i>etc</i>.
and is not relevant to the choice of reflections for refinement.
<i>R</i>-factors based on <i>F</i>^2^ are statistically about twice as large
as those based on <i>F</i>, and <i>R</i>- factors based on ALL data will be
even larger.
;
_reflns_number_total     10465
_reflns_number_gt     6531
_reflns_threshold_expression     I>2\s(I)
_refine_ls_structure_factor_coef     Fsqd
_refine_ls_matrix_type     full
_refine_ls_R_factor_all     0.1144
_refine_ls_R_factor_gt     0.0702
_refine_ls_wR_factor_gt     0.1814
_refine_ls_wR_factor_ref     0.2194
_refine_ls_goodness_of_fit_ref     1.063
_refine_ls_restrained_S_all     1.063
_refine_ls_number_reflns     10465
_refine_ls_number_parameters     692
_refine_ls_number_restraints     3
_refine_ls_hydrogen_treatment     mixed
_refine_ls_weighting_scheme     calc
_refine_ls_weighting_details
        'calc w=1/[\s^2^(Fo^2^)+(0.1066P)^2^+23.0322P] where P=(Fo^2^+2Fc^2^)/3'
_atom_sites_solution_hydrogens     geom
_atom_sites_solution_primary     direct
_atom_sites_solution_secondary     difmap
_refine_ls_shift/su_max     0.000
_refine_ls_shift/su_mean     0.000
_refine_diff_density_max     1.479
_refine_diff_density_min     -0.857
_refine_ls_extinction_method     none
_refine_ls_extinction_coef     ?
loop_
    _atom_type_symbol
    _atom_type_description
    _atom_type_scat_dispersion_real
    _atom_type_scat_dispersion_imag
    _atom_type_scat_source
    'C' 'C' 0.0181 0.0091
                         'International Tables Vol C Tables 4.2.6.8 and 6.1.1.4'
    'H' 'H' 0.0000 0.0000
                         'International Tables Vol C Tables 4.2.6.8 and 6.1.1.4'
    'N' 'N' 0.0311 0.0180
                         'International Tables Vol C Tables 4.2.6.8 and 6.1.1.4'
    'O' 'O' 0.0492 0.0322
                         'International Tables Vol C Tables 4.2.6.8 and 6.1.1.4'
    'Cl' 'Cl' 0.3639 0.7018
                         'International Tables Vol C Tables 4.2.6.8 and 6.1.1.4'
_computing_data_collection
;
CrysAlis PRO (Oxford Diffraction, 2010)
;
_computing_cell_refinement
;
CrysAlis PRO (Oxford Diffraction, 2010)
;
_computing_data_reduction
;
CrysAlis PRO (Oxford Diffraction, 2010)
;
_computing_structure_solution     'SIR97 (Altomare <i>et al.</i>, 1999)'
_computing_structure_refinement     'SHELXL97 (Sheldrick, 2008)'
_computing_molecular_graphics
;
ORTEP-3 (Farrugia, 2012) and <i>Mercury</i> (Macrae <i>et al.</i>,
2006)
;
_computing_publication_material     'PARST97 (Nardelli, 1995)'
loop_
    _atom_site_type_symbol
    _atom_site_label
    _atom_site_fract_x
    _atom_site_fract_y
    _atom_site_fract_z
    _atom_site_U_iso_or_equiv
    _atom_site_adp_type
    _atom_site_calc_flag
    _atom_site_refinement_flags
    _atom_site_occupancy
    _atom_site_symmetry_multiplicity
    _atom_site_disorder_assembly
    _atom_site_disorder_group
    O O1 0.79278(16) 0.14810(13) 0.50045(13) 0.0335(7) Uani d . 1 1 . .
    N N1 0.7899(2) 0.17588(15) 0.41311(16) 0.0332(8) Uani d . 1 1 . .
    N N2 0.7645(2) 0.12311(16) 0.40659(16) 0.0345(8) Uani d . 1 1 . .
    N N3 0.7397(2) 0.03182(15) 0.34130(16) 0.0332(8) Uani d . 1 1 . .
    H H3 0.7656 0.0624 0.3599 0.040 Uiso calc R 1 1 . .
    N N4 0.9862(2) -0.0271(2) 0.34900(19) 0.0498(11) Uani d . 1 1 . .
    H H4 0.9682 -0.0158 0.3091 0.060 Uiso calc R 1 1 . .
    N N5 0.5784(2) -0.02129(16) 0.12725(16) 0.0337(8) Uani d . 1 1 . .
    H H5 0.5848 -0.0548 0.1451 0.040 Uiso calc R 1 1 . .
    N N6 0.85293(19) 0.25580(15) 0.36920(15) 0.0321(8) Uani d . 1 1 . .
    H H6 0.8450 0.2197 0.3731 0.038 Uiso calc R 1 1 . .
    N N7 1.1101(2) 0.20308(16) 0.39186(17) 0.0356(9) Uani d . 1 1 . .
    H H7 1.1038 0.2162 0.3542 0.043 Uiso calc R 1 1 . .
    N N8 0.6293(2) 0.26003(19) 0.17438(19) 0.0502(11) Uani d . 1 1 . .
    H H8 0.6090 0.2784 0.1976 0.060 Uiso calc R 1 1 . .
    C C1 0.7668(2) 0.10832(19) 0.4587(2) 0.0336(10) Uani d . 1 1 . .
    C C2 0.7505(2) 0.0563(2) 0.4773(2) 0.0356(10) Uani d . 1 1 . .
    C C3 0.7733(3) 0.0468(2) 0.5391(2) 0.0400(11) Uani d . 1 1 . .
    H H3A 0.7957 0.0747 0.5670 0.048 Uiso calc R 1 1 . .
    C C4 0.7636(3) -0.0024(2) 0.5597(2) 0.0434(12) Uani d . 1 1 . .
    H H4A 0.7800 -0.0085 0.6018 0.052 Uiso calc R 1 1 . .
    C C5 0.7299(3) -0.0430(2) 0.5193(2) 0.0472(12) Uani d . 1 1 . .
    H H5A 0.7232 -0.0771 0.5334 0.057 Uiso calc R 1 1 . .
    C C6 0.7061(3) -0.0335(2) 0.4580(2) 0.0428(12) Uani d . 1 1 . .
    H H6A 0.6831 -0.0617 0.4307 0.051 Uiso calc R 1 1 . .
    C C7 0.7147(2) 0.0154(2) 0.4350(2) 0.0362(10) Uani d . 1 1 . .
    C C8 0.6825(2) 0.0227(2) 0.3679(2) 0.0382(11) Uani d . 1 1 . .
    H H8A 0.6480 0.0536 0.3575 0.046 Uiso calc R 1 1 . .
    H H8B 0.6528 -0.0093 0.3488 0.046 Uiso calc R 1 1 . .
    C C9 0.7970(2) -0.0116(2) 0.3574(2) 0.0378(11) Uani d . 1 1 . .
    H H9A 0.7736 -0.0446 0.3355 0.045 Uiso calc R 1 1 . .
    H H9B 0.8157 -0.0191 0.4011 0.045 Uiso calc R 1 1 . .
    C C10 0.8619(3) 0.0038(2) 0.3417(2) 0.0379(11) Uani d . 1 1 . .
    H H10A 0.8449 0.0066 0.2974 0.045 Uiso calc R 1 1 . .
    H H10B 0.8819 0.0390 0.3596 0.045 Uiso calc R 1 1 . .
    C C11 0.9218(3) -0.0377(2) 0.3657(2) 0.0391(11) Uani d . 1 1 . .
    H H11A 0.9399 -0.0389 0.4102 0.047 Uiso calc R 1 1 . .
    H H11B 0.9002 -0.0730 0.3498 0.047 Uiso calc R 1 1 . .
    C C12 1.0350(3) 0.0172(3) 0.3898(3) 0.0658(17) Uani d . 1 1 . .
    H H12A 1.0046 0.0492 0.3857 0.099 Uiso calc R 1 1 . .
    H H12B 1.0761 0.0254 0.3780 0.099 Uiso calc R 1 1 . .
    H H12C 1.0552 0.0052 0.4319 0.099 Uiso calc R 1 1 . .
    C C13 1.0323(4) -0.0754(3) 0.3559(4) 0.0716(19) Uani d . 1 1 . .
    H H13A 1.0739 -0.0672 0.3446 0.107 Uiso calc R 1 1 . .
    H H13B 1.0016 -0.1037 0.3297 0.107 Uiso calc R 1 1 . .
    H H13C 1.0519 -0.0873 0.3979 0.107 Uiso calc R 1 1 . .
    C C14 0.7033(2) 0.04488(19) 0.27488(19) 0.0349(10) Uani d . 1 1 . .
    H H14A 0.7428 0.0529 0.2605 0.042 Uiso calc R 1 1 . .
    H H14B 0.6728 0.0775 0.2696 0.042 Uiso calc R 1 1 . .
    C C15 0.6538(2) 0.00103(19) 0.2357(2) 0.0352(10) Uani d . 1 1 . .
    H H15A 0.6070 -0.0015 0.2420 0.042 Uiso calc R 1 1 . .
    H H15B 0.6799 -0.0337 0.2460 0.042 Uiso calc R 1 1 . .
    C C16 0.6368(3) 0.01537(19) 0.1703(2) 0.0369(10) Uani d . 1 1 . .
    H H16A 0.6189 0.0526 0.1626 0.044 Uiso calc R 1 1 . .
    H H16B 0.6832 0.0128 0.1632 0.044 Uiso calc R 1 1 . .
    C C17 0.5015(3) -0.0028(2) 0.1154(2) 0.0443(12) Uani d . 1 1 . .
    H H17A 0.4960 0.0008 0.1537 0.067 Uiso calc R 1 1 . .
    H H17B 0.4652 -0.0288 0.0898 0.067 Uiso calc R 1 1 . .
    H H17C 0.4926 0.0318 0.0949 0.067 Uiso calc R 1 1 . .
    C C18 0.5882(3) -0.0270(2) 0.0694(2) 0.0437(12) Uani d . 1 1 . .
    H H18A 0.6391 -0.0391 0.0779 0.066 Uiso calc R 1 1 . .
    H H18B 0.5796 0.0075 0.0488 0.066 Uiso calc R 1 1 . .
    H H18C 0.5523 -0.0531 0.0436 0.066 Uiso calc R 1 1 . .
    C C19 0.8059(2) 0.18881(18) 0.46899(19) 0.0313(10) Uani d . 1 1 . .
    C C20 0.8367(2) 0.23840(19) 0.4998(2) 0.0333(10) Uani d . 1 1 . .
    C C21 0.8611(2) 0.2408(2) 0.5631(2) 0.0381(11) Uani d . 1 1 . .
    H H21 0.8579 0.2101 0.5849 0.046 Uiso calc R 1 1 . .
    C C22 0.8898(3) 0.2879(2) 0.5932(2) 0.0425(12) Uani d . 1 1 . .
    H H22 0.9054 0.2896 0.6357 0.051 Uiso calc R 1 1 . .
    C C23 0.8960(3) 0.3325(2) 0.5619(2) 0.0418(12) Uani d . 1 1 . .
    H H23 0.9156 0.3648 0.5827 0.050 Uiso calc R 1 1 . .
    C C24 0.8732(3) 0.3296(2) 0.5002(2) 0.0402(11) Uani d . 1 1 . .
    H H24 0.8788 0.3601 0.4792 0.048 Uiso calc R 1 1 . .
    C C25 0.8426(2) 0.28395(19) 0.4679(2) 0.0327(10) Uani d . 1 1 . .
    C C26 0.8118(3) 0.2870(2) 0.4003(2) 0.0367(10) Uani d . 1 1 . .
    H H26A 0.8108 0.3250 0.3888 0.044 Uiso calc R 1 1 . .
    H H26B 0.7595 0.2743 0.3843 0.044 Uiso calc R 1 1 . .
    C C27 0.9356(2) 0.26593(19) 0.39840(19) 0.0328(10) Uani d . 1 1 . .
    H H27A 0.9541 0.2559 0.4415 0.039 Uiso calc R 1 1 . .
    H H27B 0.9447 0.3045 0.3963 0.039 Uiso calc R 1 1 . .
    C C28 0.9796(2) 0.2354(2) 0.36957(19) 0.0349(10) Uani d . 1 1 . .
    H H28A 0.9744 0.2529 0.3314 0.042 Uiso calc R 1 1 . .
    H H28B 0.9605 0.1985 0.3604 0.042 Uiso calc R 1 1 . .
    C C29 1.0611(3) 0.2350(2) 0.4138(2) 0.0374(11) Uani d . 1 1 . .
    H H29A 1.0797 0.2722 0.4212 0.045 Uiso calc R 1 1 . .
    H H29B 1.0647 0.2201 0.4527 0.045 Uiso calc R 1 1 . .
    C C30 1.0909(3) 0.1453(2) 0.3851(2) 0.0449(12) Uani d . 1 1 . .
    H H30A 1.0381 0.1410 0.3582 0.067 Uiso calc R 1 1 . .
    H H30B 1.0998 0.1301 0.4246 0.067 Uiso calc R 1 1 . .
    H H30C 1.1220 0.1269 0.3679 0.067 Uiso calc R 1 1 . .
    C C31 1.1903(3) 0.2099(3) 0.4332(3) 0.0569(15) Uani d . 1 1 . .
    H H31A 1.2028 0.2479 0.4377 0.085 Uiso calc R 1 1 . .
    H H31B 1.2218 0.1915 0.4163 0.085 Uiso calc R 1 1 . .
    H H31C 1.1990 0.1947 0.4727 0.085 Uiso calc R 1 1 . .
    C C32 0.8204(2) 0.26915(19) 0.30314(19) 0.0330(10) Uani d . 1 1 . .
    H H32A 0.8493 0.2506 0.2835 0.040 Uiso calc R 1 1 . .
    H H32B 0.8249 0.3080 0.2981 0.040 Uiso calc R 1 1 . .
    C C33 0.7386(3) 0.2530(2) 0.2723(2) 0.0386(11) Uani d . 1 1 . .
    H H33A 0.7330 0.2144 0.2782 0.046 Uiso calc R 1 1 . .
    H H33B 0.7084 0.2731 0.2897 0.046 Uiso calc R 1 1 . .
    C C34 0.7122(3) 0.2653(2) 0.2056(2) 0.0441(12) Uani d . 1 1 . .
    H H34A 0.7271 0.3021 0.2005 0.053 Uiso calc R 1 1 . .
    H H34B 0.7364 0.2405 0.1872 0.053 Uiso calc R 1 1 . .
    C C35 0.6006(4) 0.2856(3) 0.1148(3) 0.0702(19) Uani d . 1 1 . .
    H H35A 0.6184 0.3225 0.1189 0.105 Uiso calc R 1 1 . .
    H H35B 0.5459 0.2854 0.0977 0.105 Uiso calc R 1 1 . .
    H H35C 0.6182 0.2660 0.0881 0.105 Uiso calc R 1 1 . .
    C C36 0.6051(3) 0.2038(3) 0.1718(2) 0.0585(16) Uani d . 1 1 . .
    H H36A 0.6255 0.1886 0.2125 0.088 Uiso calc R 1 1 . .
    H H36B 0.6233 0.1834 0.1460 0.088 Uiso calc R 1 1 . .
    H H36C 0.5504 0.2022 0.1551 0.088 Uiso calc R 1 1 . .
    O O1W 0.5627(2) -0.11798(16) 0.17412(17) 0.0506(9) Uani d D 1 1 . .
    H H1WA 0.5186(13) -0.125(2) 0.168(2) 0.061 Uiso d D 1 1 . .
    H H1WB 0.589(2) -0.123(3) 0.2102(12) 0.061 Uiso d D 1 1 . .
    O O2W 0.9681(5) 0.0252(4) 0.2408(5) 0.082(3) Uiso d P 0.50 1 . .
    Cl Cl1 0.97380(6) 0.11096(5) 0.48216(5) 0.0437(3) Uani d . 1 1 . .
    O O11 1.0522(2) 0.1008(2) 0.50440(19) 0.0709(13) Uani d . 1 1 . .
    O O12 0.9601(3) 0.1515(2) 0.5173(2) 0.0907(17) Uani d . 1 1 . .
    O O13 0.9445(2) 0.12648(19) 0.42027(17) 0.0638(12) Uani d . 1 1 . .
    O O14 0.9353(3) 0.0636(2) 0.4864(2) 0.0781(14) Uani d . 1 1 . .
    Cl Cl2 1.14130(7) 0.34632(5) 0.33606(6) 0.0476(3) Uani d . 1 1 . .
    O O21 1.1708(3) 0.36700(18) 0.29556(19) 0.0667(12) Uani d . 1 1 . .
    O O22 1.1055(3) 0.29673(17) 0.3134(2) 0.0767(14) Uani d . 1 1 . .
    O O23 1.0892(3) 0.3846(2) 0.3400(2) 0.0851(16) Uani d . 1 1 . .
    O O24 1.2018(3) 0.3390(2) 0.3932(2) 0.0857(15) Uani d . 1 1 . .
    Cl Cl3 0.80344(7) -0.09755(5) 0.20105(5) 0.0429(3) Uani d . 1 1 . .
    O O31 0.7242(3) -0.0925(2) 0.1759(3) 0.0855(16) Uani d . 1 1 . .
    O O32 0.8267(3) -0.1218(2) 0.25926(18) 0.0835(16) Uani d . 1 1 . .
    O O33 0.8382(3) -0.04650(17) 0.2075(2) 0.0853(17) Uani d . 1 1 . .
    O O34 0.8237(2) -0.13032(15) 0.16220(16) 0.0512(9) Uani d . 1 1 . .
    Cl Cl4 0.5000 0.28569(11) 0.2500 0.0731(6) Uani d S 1 2 . .
    O O41 0.4355(4) 0.2570(4) 0.2281(3) 0.165(4) Uani d . 1 1 . .
    O O42 0.5038(5) 0.3126(3) 0.2020(5) 0.189(4) Uani d . 1 1 . .
    Cl Cl5 0.41888(7) -0.14088(5) -0.02396(6) 0.0463(3) Uani d . 1 1 . .
    O O51 0.3437(3) -0.1463(3) -0.0591(4) 0.180(5) Uani d . 1 1 . .
    O O52 0.4489(4) -0.1046(2) -0.0536(3) 0.113(2) Uani d . 1 1 . .
    O O53 0.4347(4) -0.1202(3) 0.0338(2) 0.1028(19) Uani d . 1 1 . .
    O O54 0.4543(3) -0.19040(17) -0.02144(18) 0.0673(12) Uani d . 1 1 . .
    Cl Cl6 0.5000 0.09905(7) 0.2500 0.0434(4) Uani d S 1 2 . .
    O O61 0.5000 0.0423(2) 0.2500 0.0626(15) Uiso d S 1 2 . .
    O O62 0.5722(4) 0.1244(3) 0.2816(3) 0.0475(17) Uiso d P 0.50 1 . .
    O O63 0.4696(5) 0.1094(4) 0.2973(4) 0.075(3) Uiso d P 0.50 1 . .
    O O64 0.4592(7) 0.1181(5) 0.1966(5) 0.091(3) Uiso d P 0.50 1 . .
    Cl Cl7 1.14682(7) 0.13151(5) 0.25946(5) 0.0441(3) Uani d . 1 1 . .
    O O71 1.0715(3) 0.1145(4) 0.2315(3) 0.163(4) Uani d . 1 1 . .
    O O72 1.1825(4) 0.0908(2) 0.2980(3) 0.110(2) Uani d . 1 1 . .
    O O73 1.1453(5) 0.17912(19) 0.2873(3) 0.143(3) Uani d . 1 1 . .
    O O74 1.1737(2) 0.13856(15) 0.21346(16) 0.0516(9) Uani d . 1 1 . .
loop_
    _atom_site_aniso_label
    _atom_site_aniso_U_11
    _atom_site_aniso_U_22
    _atom_site_aniso_U_33
    _atom_site_aniso_U_12
    _atom_site_aniso_U_13
    _atom_site_aniso_U_23
    O1 0.0320(16) 0.0381(18) 0.0291(15) -0.0032(13) 0.0110(12) -0.0035(13)
    N1 0.0297(18) 0.035(2) 0.0334(19) -0.0025(16) 0.0106(15) -0.0022(16)
    N2 0.037(2) 0.034(2) 0.0306(18) -0.0044(17) 0.0115(15) -0.0022(16)
    N3 0.0320(19) 0.032(2) 0.0334(19) -0.0056(16) 0.0104(15) -0.0039(16)
    N4 0.045(2) 0.066(3) 0.042(2) 0.015(2) 0.0214(19) 0.008(2)
    N5 0.0316(19) 0.035(2) 0.0317(19) -0.0001(16) 0.0094(15) -0.0021(16)
    N6 0.0325(19) 0.031(2) 0.0316(18) -0.0017(16) 0.0120(15) -0.0049(15)
    N7 0.032(2) 0.037(2) 0.039(2) 0.0019(17) 0.0151(16) 0.0031(17)
    N8 0.040(2) 0.054(3) 0.045(2) 0.002(2) 0.0059(19) 0.002(2)
    C1 0.029(2) 0.035(3) 0.034(2) 0.0008(19) 0.0103(18) -0.0058(19)
    C2 0.024(2) 0.040(3) 0.041(2) 0.0010(19) 0.0108(18) 0.000(2)
    C3 0.032(2) 0.049(3) 0.038(2) -0.005(2) 0.0141(19) 0.001(2)
    C4 0.036(3) 0.055(3) 0.040(3) -0.002(2) 0.017(2) 0.007(2)
    C5 0.040(3) 0.047(3) 0.060(3) -0.002(2) 0.026(2) 0.009(3)
    C6 0.039(3) 0.037(3) 0.054(3) -0.005(2) 0.020(2) -0.005(2)
    C7 0.026(2) 0.044(3) 0.037(2) -0.003(2) 0.0104(18) -0.004(2)
    C8 0.030(2) 0.044(3) 0.042(3) -0.004(2) 0.0154(19) -0.005(2)
    C9 0.034(2) 0.036(3) 0.037(2) 0.002(2) 0.0080(19) -0.001(2)
    C10 0.036(2) 0.044(3) 0.035(2) -0.001(2) 0.0150(19) -0.001(2)
    C11 0.038(2) 0.038(3) 0.043(3) -0.001(2) 0.017(2) 0.001(2)
    C12 0.054(3) 0.057(4) 0.089(5) -0.008(3) 0.030(3) -0.008(3)
    C13 0.068(4) 0.049(4) 0.106(5) 0.011(3) 0.043(4) -0.019(4)
    C14 0.032(2) 0.035(3) 0.034(2) -0.003(2) 0.0097(18) -0.0017(19)
    C15 0.032(2) 0.032(2) 0.039(2) -0.0014(19) 0.0115(19) -0.005(2)
    C16 0.036(2) 0.030(2) 0.039(2) -0.007(2) 0.0094(19) -0.007(2)
    C17 0.032(2) 0.057(3) 0.041(3) -0.002(2) 0.012(2) -0.012(2)
    C18 0.043(3) 0.050(3) 0.038(3) -0.003(2) 0.016(2) -0.005(2)
    C19 0.027(2) 0.034(3) 0.034(2) -0.0027(18) 0.0125(17) -0.0071(19)
    C20 0.025(2) 0.036(3) 0.038(2) 0.0005(18) 0.0114(18) -0.010(2)
    C21 0.032(2) 0.047(3) 0.032(2) -0.001(2) 0.0091(18) -0.007(2)
    C22 0.032(2) 0.057(3) 0.034(2) -0.001(2) 0.0087(19) -0.017(2)
    C23 0.030(2) 0.044(3) 0.047(3) -0.001(2) 0.011(2) -0.017(2)
    C24 0.038(3) 0.040(3) 0.046(3) -0.002(2) 0.021(2) -0.005(2)
    C25 0.026(2) 0.034(3) 0.037(2) 0.0032(19) 0.0117(18) -0.0041(19)
    C26 0.036(2) 0.037(3) 0.039(2) 0.000(2) 0.017(2) -0.007(2)
    C27 0.032(2) 0.033(2) 0.031(2) -0.0028(19) 0.0102(18) -0.0024(18)
    C28 0.031(2) 0.042(3) 0.029(2) -0.002(2) 0.0085(17) -0.0052(19)
    C29 0.036(2) 0.042(3) 0.036(2) -0.001(2) 0.0152(19) -0.004(2)
    C30 0.050(3) 0.036(3) 0.054(3) 0.006(2) 0.027(2) 0.004(2)
    C31 0.035(3) 0.070(4) 0.059(3) 0.003(3) 0.012(2) 0.005(3)
    C32 0.036(2) 0.033(3) 0.030(2) -0.0010(19) 0.0126(18) 0.0032(18)
    C33 0.036(2) 0.041(3) 0.036(2) -0.004(2) 0.0113(19) 0.000(2)
    C34 0.038(3) 0.052(3) 0.040(3) -0.003(2) 0.012(2) 0.006(2)
    C35 0.068(4) 0.072(5) 0.045(3) 0.007(3) -0.003(3) 0.013(3)
    C36 0.049(3) 0.063(4) 0.045(3) -0.012(3) 0.000(2) -0.003(3)
    O1W 0.047(2) 0.046(2) 0.060(2) -0.0051(18) 0.0228(18) 0.0028(19)
    Cl1 0.0394(6) 0.0536(8) 0.0401(6) 0.0062(5) 0.0179(5) 0.0096(5)
    O11 0.044(2) 0.107(4) 0.062(3) 0.021(2) 0.0223(19) 0.028(2)
    O12 0.074(3) 0.096(4) 0.076(3) 0.025(3) 0.004(2) -0.035(3)
    O13 0.056(2) 0.089(3) 0.048(2) 0.013(2) 0.0230(18) 0.026(2)
    O14 0.085(3) 0.074(3) 0.071(3) -0.022(3) 0.027(2) 0.020(2)
    Cl2 0.0554(7) 0.0435(7) 0.0517(7) -0.0006(6) 0.0295(6) -0.0031(6)
    O21 0.078(3) 0.064(3) 0.072(3) -0.004(2) 0.045(2) 0.011(2)
    O22 0.109(4) 0.046(3) 0.071(3) -0.025(3) 0.032(3) -0.001(2)
    O23 0.060(3) 0.093(4) 0.111(4) 0.005(3) 0.044(3) -0.037(3)
    O24 0.091(4) 0.083(4) 0.062(3) -0.001(3) 0.010(2) 0.008(3)
    Cl3 0.0525(7) 0.0393(7) 0.0397(6) -0.0092(5) 0.0214(5) -0.0057(5)
    O31 0.055(3) 0.083(4) 0.114(4) 0.017(2) 0.030(3) -0.023(3)
    O32 0.130(4) 0.078(3) 0.041(2) -0.028(3) 0.032(2) 0.000(2)
    O33 0.157(5) 0.045(3) 0.077(3) -0.048(3) 0.071(3) -0.023(2)
    O34 0.053(2) 0.055(2) 0.054(2) -0.0083(18) 0.0308(18) -0.0141(18)
    Cl4 0.0630(14) 0.0767(17) 0.0780(15) 0.000 0.0266(12) 0.000
    O41 0.129(6) 0.282(11) 0.123(5) -0.123(7) 0.091(5) -0.102(6)
    O42 0.147(7) 0.145(7) 0.283(11) 0.043(6) 0.096(7) 0.147(8)
    Cl5 0.0354(6) 0.0448(7) 0.0524(7) -0.0001(5) 0.0111(5) -0.0112(6)
    O51 0.035(3) 0.192(8) 0.273(9) -0.001(4) 0.019(4) -0.169(7)
    O52 0.206(7) 0.046(3) 0.086(4) -0.015(4) 0.058(4) 0.011(3)
    O53 0.133(5) 0.113(5) 0.074(3) -0.015(4) 0.054(3) -0.047(3)
    O54 0.087(3) 0.051(3) 0.058(2) 0.023(2) 0.024(2) 0.013(2)
    Cl6 0.0347(8) 0.0388(9) 0.0529(10) 0.000 0.0138(7) 0.000
    Cl7 0.0518(7) 0.0391(7) 0.0441(6) 0.0056(5) 0.0218(5) 0.0014(5)
    O71 0.065(4) 0.335(12) 0.090(4) -0.041(5) 0.032(3) 0.011(6)
    O72 0.152(5) 0.112(5) 0.095(4) 0.084(4) 0.079(4) 0.062(3)
    O73 0.336(11) 0.038(3) 0.147(5) -0.007(4) 0.195(7) -0.008(3)
    O74 0.071(3) 0.048(2) 0.047(2) 0.0028(19) 0.0356(18) -0.0017(17)
_geom_special_details
;
All s.u.'s (except the s.u. in the dihedral angle between two l.s. planes) are
estimated using the full covariance matrix. The cell s.u.'s are taken into
account individually in the estimation of s.u.'s in distances, angles and
torsion angles; correlations between s.u.'s in cell parameters are only used
when they are defined by crystal symmetry. An approximate (isotropic)
treatment of cell s.u.'s is used for estimating s.u.'s involving l.s. planes.
;
loop_
    _geom_bond_atom_site_label_1
    _geom_bond_atom_site_label_2
    _geom_bond_site_symmetry_2
    _geom_bond_distance
    _geom_bond_publ_flag
    O1 C19 . 1.359(5) ?
    O1 C1 . 1.365(5) ?
    N1 C19 . 1.302(5) ?
    N1 N2 . 1.400(5) ?
    N2 C1 . 1.299(6) ?
    N3 C9 . 1.498(6) ?
    N3 C14 . 1.511(6) ?
    N3 C8 . 1.517(6) ?
    N3 H3 . 0.9300 ?
    N4 C13 . 1.479(7) ?
    N4 C11 . 1.494(6) ?
    N4 C12 . 1.537(8) ?
    N4 H4 . 0.9300 ?
    N5 C17 . 1.489(6) ?
    N5 C18 . 1.495(6) ?
    N5 C16 . 1.510(5) ?
    N5 H5 . 0.9300 ?
    N6 C27 . 1.503(5) ?
    N6 C32 . 1.503(5) ?
    N6 C26 . 1.522(6) ?
    N6 H6 . 0.9300 ?
    N7 C30 . 1.490(6) ?
    N7 C31 . 1.494(6) ?
    N7 C29 . 1.501(6) ?
    N7 H7 . 0.9300 ?
    N8 C35 . 1.469(7) ?
    N8 C36 . 1.481(7) ?
    N8 C34 . 1.495(6) ?
    N8 H8 . 0.9300 ?
    C1 C2 . 1.458(7) ?
    C2 C3 . 1.399(6) ?
    C2 C7 . 1.421(7) ?
    C3 C4 . 1.372(7) ?
    C3 H3A . 0.9500 ?
    C4 C5 . 1.383(8) ?
    C4 H4A . 0.9500 ?
    C5 C6 . 1.387(7) ?
    C5 H5A . 0.9500 ?
    C6 C7 . 1.385(7) ?
    C6 H6A . 0.9500 ?
    C7 C8 . 1.499(6) ?
    C8 H8A . 0.9900 ?
    C8 H8B . 0.9900 ?
    C9 C10 . 1.516(7) ?
    C9 H9A . 0.9900 ?
    C9 H9B . 0.9900 ?
    C10 C11 . 1.498(7) ?
    C10 H10A . 0.9900 ?
    C10 H10B . 0.9900 ?
    C11 H11A . 0.9900 ?
    C11 H11B . 0.9900 ?
    C12 H12A . 0.9800 ?
    C12 H12B . 0.9800 ?
    C12 H12C . 0.9800 ?
    C13 H13A . 0.9800 ?
    C13 H13B . 0.9800 ?
    C13 H13C . 0.9800 ?
    C14 C15 . 1.519(6) ?
    C14 H14A . 0.9900 ?
    C14 H14B . 0.9900 ?
    C15 C16 . 1.525(6) ?
    C15 H15A . 0.9900 ?
    C15 H15B . 0.9900 ?
    C16 H16A . 0.9900 ?
    C16 H16B . 0.9900 ?
    C17 H17A . 0.9800 ?
    C17 H17B . 0.9800 ?
    C17 H17C . 0.9800 ?
    C18 H18A . 0.9800 ?
    C18 H18B . 0.9800 ?
    C18 H18C . 0.9800 ?
    C19 C20 . 1.451(6) ?
    C20 C25 . 1.410(7) ?
    C20 C21 . 1.411(6) ?
    C21 C22 . 1.383(7) ?
    C21 H21 . 0.9500 ?
    C22 C23 . 1.384(8) ?
    C22 H22 . 0.9500 ?
    C23 C24 . 1.379(7) ?
    C23 H23 . 0.9500 ?
    C24 C25 . 1.380(7) ?
    C24 H24 . 0.9500 ?
    C25 C26 . 1.502(6) ?
    C26 H26A . 0.9900 ?
    C26 H26B . 0.9900 ?
    C27 C28 . 1.515(6) ?
    C27 H27A . 0.9900 ?
    C27 H27B . 0.9900 ?
    C28 C29 . 1.524(6) ?
    C28 H28A . 0.9900 ?
    C28 H28B . 0.9900 ?
    C29 H29A . 0.9900 ?
    C29 H29B . 0.9900 ?
    C30 H30A . 0.9800 ?
    C30 H30B . 0.9800 ?
    C30 H30C . 0.9800 ?
    C31 H31A . 0.9800 ?
    C31 H31B . 0.9800 ?
    C31 H31C . 0.9800 ?
    C32 C33 . 1.524(6) ?
    C32 H32A . 0.9900 ?
    C32 H32B . 0.9900 ?
    C33 C34 . 1.516(6) ?
    C33 H33A . 0.9900 ?
    C33 H33B . 0.9900 ?
    C34 H34A . 0.9900 ?
    C34 H34B . 0.9900 ?
    C35 H35A . 0.9800 ?
    C35 H35B . 0.9800 ?
    C35 H35C . 0.9800 ?
    C36 H36A . 0.9800 ?
    C36 H36B . 0.9800 ?
    C36 H36C . 0.9800 ?
    O1W H1WA . 0.836(19) ?
    O1W H1WB . 0.828(19) ?
    Cl1 O12 . 1.419(5) ?
    Cl1 O13 . 1.427(4) ?
    Cl1 O11 . 1.429(4) ?
    Cl1 O14 . 1.431(5) ?
    Cl2 O21 . 1.421(4) ?
    Cl2 O22 . 1.425(4) ?
    Cl2 O24 . 1.427(5) ?
    Cl2 O23 . 1.430(5) ?
    Cl3 O34 . 1.421(4) ?
    Cl3 O31 . 1.425(5) ?
    Cl3 O33 . 1.429(4) ?
    Cl3 O32 . 1.432(4) ?
    Cl4 O41 . 1.361(6) ?
    Cl4 O42 . 1.371(8) ?
    Cl5 O51 . 1.378(5) ?
    Cl5 O53 . 1.406(5) ?
    Cl5 O54 . 1.411(4) ?
    Cl5 O52 . 1.423(6) ?
    Cl6 O64 . 1.308(11) ?
    Cl6 O61 . 1.423(6) ?
    Cl6 O62 . 1.455(7) ?
    Cl6 O63 . 1.512(10) ?
    Cl7 O72 . 1.370(5) ?
    Cl7 O73 . 1.377(5) ?
    Cl7 O71 . 1.417(6) ?
    Cl7 O74 . 1.421(4) ?
loop_
    _geom_angle_atom_site_label_1
    _geom_angle_atom_site_label_2
    _geom_angle_atom_site_label_3
    _geom_angle_site_symmetry_1
    _geom_angle_site_symmetry_3
    _geom_angle
    _geom_angle_publ_flag
    C19 O1 C1 . . 103.4(3) ?
    C19 N1 N2 . . 106.2(4) ?
    C1 N2 N1 . . 106.8(4) ?
    C9 N3 C14 . . 114.8(3) ?
    C9 N3 C8 . . 112.5(4) ?
    C14 N3 C8 . . 111.8(3) ?
    C9 N3 H3 . . 105.6 ?
    C14 N3 H3 . . 105.6 ?
    C8 N3 H3 . . 105.6 ?
    C13 N4 C11 . . 111.5(5) ?
    C13 N4 C12 . . 109.1(5) ?
    C11 N4 C12 . . 109.1(4) ?
    C13 N4 H4 . . 109.0 ?
    C11 N4 H4 . . 109.0 ?
    C12 N4 H4 . . 109.0 ?
    C17 N5 C18 . . 110.4(3) ?
    C17 N5 C16 . . 111.7(4) ?
    C18 N5 C16 . . 111.1(4) ?
    C17 N5 H5 . . 107.8 ?
    C18 N5 H5 . . 107.8 ?
    C16 N5 H5 . . 107.8 ?
    C27 N6 C32 . . 112.2(3) ?
    C27 N6 C26 . . 111.2(3) ?
    C32 N6 C26 . . 109.4(3) ?
    C27 N6 H6 . . 107.9 ?
    C32 N6 H6 . . 107.9 ?
    C26 N6 H6 . . 107.9 ?
    C30 N7 C31 . . 109.6(4) ?
    C30 N7 C29 . . 112.9(4) ?
    C31 N7 C29 . . 110.4(4) ?
    C30 N7 H7 . . 107.9 ?
    C31 N7 H7 . . 107.9 ?
    C29 N7 H7 . . 107.9 ?
    C35 N8 C36 . . 112.6(5) ?
    C35 N8 C34 . . 111.6(5) ?
    C36 N8 C34 . . 111.7(4) ?
    C35 N8 H8 . . 106.9 ?
    C36 N8 H8 . . 106.9 ?
    C34 N8 H8 . . 106.9 ?
    N2 C1 O1 . . 111.6(4) ?
    N2 C1 C2 . . 129.1(4) ?
    O1 C1 C2 . . 119.2(4) ?
    C3 C2 C7 . . 120.2(5) ?
    C3 C2 C1 . . 117.9(4) ?
    C7 C2 C1 . . 121.9(4) ?
    C4 C3 C2 . . 120.8(5) ?
    C4 C3 H3A . . 119.6 ?
    C2 C3 H3A . . 119.6 ?
    C3 C4 C5 . . 120.0(5) ?
    C3 C4 H4A . . 120.0 ?
    C5 C4 H4A . . 120.0 ?
    C4 C5 C6 . . 119.5(5) ?
    C4 C5 H5A . . 120.2 ?
    C6 C5 H5A . . 120.2 ?
    C7 C6 C5 . . 122.7(5) ?
    C7 C6 H6A . . 118.7 ?
    C5 C6 H6A . . 118.7 ?
    C6 C7 C2 . . 116.9(4) ?
    C6 C7 C8 . . 118.6(4) ?
    C2 C7 C8 . . 124.4(5) ?
    C7 C8 N3 . . 114.8(4) ?
    C7 C8 H8A . . 108.6 ?
    N3 C8 H8A . . 108.6 ?
    C7 C8 H8B . . 108.6 ?
    N3 C8 H8B . . 108.6 ?
    H8A C8 H8B . . 107.6 ?
    N3 C9 C10 . . 111.3(4) ?
    N3 C9 H9A . . 109.4 ?
    C10 C9 H9A . . 109.4 ?
    N3 C9 H9B . . 109.4 ?
    C10 C9 H9B . . 109.4 ?
    H9A C9 H9B . . 108.0 ?
    C11 C10 C9 . . 109.1(4) ?
    C11 C10 H10A . . 109.9 ?
    C9 C10 H10A . . 109.9 ?
    C11 C10 H10B . . 109.9 ?
    C9 C10 H10B . . 109.9 ?
    H10A C10 H10B . . 108.3 ?
    N4 C11 C10 . . 112.6(4) ?
    N4 C11 H11A . . 109.1 ?
    C10 C11 H11A . . 109.1 ?
    N4 C11 H11B . . 109.1 ?
    C10 C11 H11B . . 109.1 ?
    H11A C11 H11B . . 107.8 ?
    N4 C12 H12A . . 109.5 ?
    N4 C12 H12B . . 109.5 ?
    H12A C12 H12B . . 109.5 ?
    N4 C12 H12C . . 109.5 ?
    H12A C12 H12C . . 109.5 ?
    H12B C12 H12C . . 109.5 ?
    N4 C13 H13A . . 109.5 ?
    N4 C13 H13B . . 109.5 ?
    H13A C13 H13B . . 109.5 ?
    N4 C13 H13C . . 109.5 ?
    H13A C13 H13C . . 109.5 ?
    H13B C13 H13C . . 109.5 ?
    N3 C14 C15 . . 114.7(4) ?
    N3 C14 H14A . . 108.6 ?
    C15 C14 H14A . . 108.6 ?
    N3 C14 H14B . . 108.6 ?
    C15 C14 H14B . . 108.6 ?
    H14A C14 H14B . . 107.6 ?
    C14 C15 C16 . . 107.3(4) ?
    C14 C15 H15A . . 110.3 ?
    C16 C15 H15A . . 110.3 ?
    C14 C15 H15B . . 110.3 ?
    C16 C15 H15B . . 110.3 ?
    H15A C15 H15B . . 108.5 ?
    N5 C16 C15 . . 111.2(4) ?
    N5 C16 H16A . . 109.4 ?
    C15 C16 H16A . . 109.4 ?
    N5 C16 H16B . . 109.4 ?
    C15 C16 H16B . . 109.4 ?
    H16A C16 H16B . . 108.0 ?
    N5 C17 H17A . . 109.5 ?
    N5 C17 H17B . . 109.5 ?
    H17A C17 H17B . . 109.5 ?
    N5 C17 H17C . . 109.5 ?
    H17A C17 H17C . . 109.5 ?
    H17B C17 H17C . . 109.5 ?
    N5 C18 H18A . . 109.5 ?
    N5 C18 H18B . . 109.5 ?
    H18A C18 H18B . . 109.5 ?
    N5 C18 H18C . . 109.5 ?
    H18A C18 H18C . . 109.5 ?
    H18B C18 H18C . . 109.5 ?
    N1 C19 O1 . . 112.0(4) ?
    N1 C19 C20 . . 128.7(4) ?
    O1 C19 C20 . . 119.2(4) ?
    C25 C20 C21 . . 119.6(4) ?
    C25 C20 C19 . . 121.4(4) ?
    C21 C20 C19 . . 119.0(4) ?
    C22 C21 C20 . . 119.9(5) ?
    C22 C21 H21 . . 120.0 ?
    C20 C21 H21 . . 120.0 ?
    C21 C22 C23 . . 120.5(4) ?
    C21 C22 H22 . . 119.8 ?
    C23 C22 H22 . . 119.8 ?
    C24 C23 C22 . . 119.3(5) ?
    C24 C23 H23 . . 120.3 ?
    C22 C23 H23 . . 120.3 ?
    C23 C24 C25 . . 122.4(5) ?
    C23 C24 H24 . . 118.8 ?
    C25 C24 H24 . . 118.8 ?
    C24 C25 C20 . . 118.3(4) ?
    C24 C25 C26 . . 117.9(4) ?
    C20 C25 C26 . . 123.6(4) ?
    C25 C26 N6 . . 117.0(4) ?
    C25 C26 H26A . . 108.1 ?
    N6 C26 H26A . . 108.1 ?
    C25 C26 H26B . . 108.1 ?
    N6 C26 H26B . . 108.1 ?
    H26A C26 H26B . . 107.3 ?
    N6 C27 C28 . . 113.6(3) ?
    N6 C27 H27A . . 108.8 ?
    C28 C27 H27A . . 108.8 ?
    N6 C27 H27B . . 108.8 ?
    C28 C27 H27B . . 108.8 ?
    H27A C27 H27B . . 107.7 ?
    C27 C28 C29 . . 107.9(4) ?
    C27 C28 H28A . . 110.1 ?
    C29 C28 H28A . . 110.1 ?
    C27 C28 H28B . . 110.1 ?
    C29 C28 H28B . . 110.1 ?
    H28A C28 H28B . . 108.4 ?
    N7 C29 C28 . . 113.0(4) ?
    N7 C29 H29A . . 109.0 ?
    C28 C29 H29A . . 109.0 ?
    N7 C29 H29B . . 109.0 ?
    C28 C29 H29B . . 109.0 ?
    H29A C29 H29B . . 107.8 ?
    N7 C30 H30A . . 109.5 ?
    N7 C30 H30B . . 109.5 ?
    H30A C30 H30B . . 109.5 ?
    N7 C30 H30C . . 109.5 ?
    H30A C30 H30C . . 109.5 ?
    H30B C30 H30C . . 109.5 ?
    N7 C31 H31A . . 109.5 ?
    N7 C31 H31B . . 109.5 ?
    H31A C31 H31B . . 109.5 ?
    N7 C31 H31C . . 109.5 ?
    H31A C31 H31C . . 109.5 ?
    H31B C31 H31C . . 109.5 ?
    N6 C32 C33 . . 112.0(4) ?
    N6 C32 H32A . . 109.2 ?
    C33 C32 H32A . . 109.2 ?
    N6 C32 H32B . . 109.2 ?
    C33 C32 H32B . . 109.2 ?
    H32A C32 H32B . . 107.9 ?
    C34 C33 C32 . . 108.0(4) ?
    C34 C33 H33A . . 110.1 ?
    C32 C33 H33A . . 110.1 ?
    C34 C33 H33B . . 110.1 ?
    C32 C33 H33B . . 110.1 ?
    H33A C33 H33B . . 108.4 ?
    N8 C34 C33 . . 110.9(4) ?
    N8 C34 H34A . . 109.5 ?
    C33 C34 H34A . . 109.5 ?
    N8 C34 H34B . . 109.5 ?
    C33 C34 H34B . . 109.5 ?
    H34A C34 H34B . . 108.0 ?
    N8 C35 H35A . . 109.5 ?
    N8 C35 H35B . . 109.5 ?
    H35A C35 H35B . . 109.5 ?
    N8 C35 H35C . . 109.5 ?
    H35A C35 H35C . . 109.5 ?
    H35B C35 H35C . . 109.5 ?
    N8 C36 H36A . . 109.5 ?
    N8 C36 H36B . . 109.5 ?
    H36A C36 H36B . . 109.5 ?
    N8 C36 H36C . . 109.5 ?
    H36A C36 H36C . . 109.5 ?
    H36B C36 H36C . . 109.5 ?
    H1WA O1W H1WB . . 108(3) ?
    O12 Cl1 O13 . . 109.9(3) ?
    O12 Cl1 O11 . . 109.5(3) ?
    O13 Cl1 O11 . . 111.2(2) ?
    O12 Cl1 O14 . . 108.7(4) ?
    O13 Cl1 O14 . . 107.5(3) ?
    O11 Cl1 O14 . . 109.9(3) ?
    O21 Cl2 O22 . . 109.0(3) ?
    O21 Cl2 O24 . . 108.0(3) ?
    O22 Cl2 O24 . . 110.4(3) ?
    O21 Cl2 O23 . . 107.4(3) ?
    O22 Cl2 O23 . . 111.0(3) ?
    O24 Cl2 O23 . . 110.9(3) ?
    O34 Cl3 O31 . . 108.3(3) ?
    O34 Cl3 O33 . . 110.1(2) ?
    O31 Cl3 O33 . . 110.8(3) ?
    O34 Cl3 O32 . . 110.1(3) ?
    O31 Cl3 O32 . . 108.6(3) ?
    O33 Cl3 O32 . . 108.9(3) ?
    O41 Cl4 O41 2_655 . 116.1(9) ?
    O41 Cl4 O42 2_655 . 103.5(4) ?
    O41 Cl4 O42 . . 106.7(6) ?
    O41 Cl4 O42 2_655 2_655 106.7(6) ?
    O41 Cl4 O42 . 2_655 103.5(4) ?
    O42 Cl4 O42 . 2_655 121.0(10) ?
    O51 Cl5 O53 . . 113.9(4) ?
    O51 Cl5 O54 . . 108.8(4) ?
    O53 Cl5 O54 . . 111.9(3) ?
    O51 Cl5 O52 . . 107.8(6) ?
    O53 Cl5 O52 . . 107.2(4) ?
    O54 Cl5 O52 . . 106.8(3) ?
    O64 Cl6 O61 . . 111.4(5) ?
    O64 Cl6 O62 . . 116.0(5) ?
    O61 Cl6 O62 . . 115.9(3) ?
    O64 Cl6 O63 . . 114.8(6) ?
    O61 Cl6 O63 . . 99.9(4) ?
    O62 Cl6 O63 . . 97.0(5) ?
    O72 Cl7 O73 . . 114.7(4) ?
    O72 Cl7 O71 . . 104.3(5) ?
    O73 Cl7 O71 . . 105.9(6) ?
    O72 Cl7 O74 . . 112.3(3) ?
    O73 Cl7 O74 . . 111.3(3) ?
    O71 Cl7 O74 . . 107.6(3) ?
loop_
    _geom_hbond_atom_site_label_d
    _geom_hbond_atom_site_label_h
    _geom_hbond_atom_site_label_a
    _geom_hbond_site_symmetry_d
    _geom_hbond_site_symmetry_h
    _geom_hbond_site_symmetry_a
    _geom_hbond_distance_dh
    _geom_hbond_distance_ha
    _geom_hbond_distance_da
    _geom_hbond_angle_dha
    _geom_hbond_publ_flag
    N3 H3 N2 1_555 1_555 1_555 0.930 1.902 2.714(5) 145. yes
    N6 H6 N1 1_555 1_555 1_555 0.930 2.037 2.779(6) 136. yes
    N5 H5 O1W 1_555 1_555 1_555 0.930 1.854 2.747(6) 160. yes
    N4 H4 O2W 1_555 1_555 1_555 0.930 1.95 2.830(10)
                                                   156. yes
    N4 H4 O2W 1_555 1_555 2_755 0.930 2.30 2.970(10)
                                                   129. yes
    O1W H1WA O23 1_555 1_555 4_645 0.84(3) 2.05(3) 2.852(7) 160(3) yes
    O1W H1WB O21 1_555 1_555 3_445 0.83(3) 2.06(3) 2.876(5) 169(3) yes
    N7 H7 O22 1_555 1_555 1_555 0.930 2.256 3.000(6) 137. yes
    N7 H7 O73 1_555 1_555 1_555 0.930 2.283 2.940(10)
                                                    127. yes
    N8 H8 O42 1_555 1_555 1_555 0.930 2.272 3.090(10)
                                                    146. yes
    N8 H8 O41 1_555 1_555 2_655 0.930 2.356 3.100(10)
                                                    137. yes
data_global
_journal_date_recd_electronic     2012-09-26
_journal_date_accepted     2012-11-19
_journal_name_full     'Acta Crystallographica, Section E'
_journal_year     2012
_journal_volume     68
_journal_issue     12
_journal_page_first     o3453
_journal_page_last     o3454
_journal_paper_category     QO
_journal_paper_doi     10.1107/S1600536812047484
_journal_coeditor_code     LR2084
_publ_contact_author_name     'Paola Paoli'
_publ_contact_author_address
;
Dipartimento Energetica "Sergio Stecco"
University of Firenze
Via S. Marta 3
I-50139 Firenze
Italy
;
_publ_contact_author_email     'paolapaoli@unifi.it'
_publ_contact_author_fax     '+390554796342'
_publ_contact_author_phone     '+390554796240'
_publ_section_title
;\
2,5-Bis[2-({bis[3-(dimethylazaniumyl)propyl]azaniumyl}methyl)phenyl]-1,3,4-\
oxadiazole hexakis(perchlorate) sesquihydrate
;
loop_
    _publ_author_name
    _publ_author_footnote
    _publ_author_address
    'Fusi, Vieri' .
;
Department of Basic Sciences and Fundamentals
University of Urbino
I-61029 Urbino
Italy
;
    'Formica, Mauro' .
;
Department of Basic Sciences and Fundamentals
University of Urbino
I-61029 Urbino
Italy
;
    'Macedi, Eleonora' .
;
Dipartimento Energetica "Sergio Stecco"
University of Firenze
Via S. Marta 3
I-50139 Firenze
Italy
;
    'Paoli, Paola' .
;
Dipartimento Energetica "Sergio Stecco"
University of Firenze
Via S. Marta 3
I-50139 Firenze
Italy
;
    'Rossi, Patrizia' .
;
Dipartimento Energetica "Sergio Stecco"
University of Firenze
Via S. Marta 3
I-50139 Firenze
Italy
;
