# Supplementary material for: 2,5-Bis[2-({bis­[3-(dimethyl­aza­nium­yl)prop­yl]aza­nium­yl}meth­yl)phen­yl]-1,3,4-oxadiazole hexa­kis­(perchlorate) sesquihydrate
Source: Acta Crystallogr Sect E Struct Rep Online. 2012 Nov 24;68(Pt 12):o3453–4. doi: 10.1107/S1600536812047484 (PMC3589030; doi:10.1107/S1600536812047484)
Supplement: Supplementary file 2 [file e-68-o3453-Isup2.hkl]

#
# h,k,l, Fc-squared, Fo-squared, sigma(Fo-squared) and status flag
#
data_I
_shelx_title ' legante in C2/c'
_shelx_refln_list_code          4
_shelx_F_calc_maximum      839.14
_exptl_crystal_F_000      5240.00
_reflns_d_resolution_high  0.8073
 
loop_
 _symmetry_equiv_pos_as_xyz
 'x, y, z'
 '-x, y, -z+1/2'
 'x+1/2, y+1/2, z'
 '-x+1/2, y+1/2, -z+1/2'
 '-x, -y, -z'
 'x, -y, z-1/2'
 '-x+1/2, -y+1/2, -z'
 'x+1/2, -y+1/2, z-1/2'
 
_cell_length_a    19.5601
_cell_length_b    25.0825
_cell_length_c    24.2277
_cell_angle_alpha  90.000
_cell_angle_beta  113.695
_cell_angle_gamma  90.000
 
_shelx_F_squared_multiplier     1.000
 
loop_
 _refln_index_h
 _refln_index_k
 _refln_index_l
 _refln_F_squared_calc
 _refln_F_squared_meas
 _refln_F_squared_sigma
 _refln_observed_status
   2   0   0     1072.63      955.05    514.17 o
   4   0   0      162.90      163.41    163.03 o
   6   0   0    15059.71    14426.60    604.36 o
   8   0   0    43387.34    45025.07   1237.91 o
  10   0   0      390.43      353.92    361.80 o
  12   0   0     3079.60     3669.75    326.00 o
  14   0   0    22104.74    23073.09    772.85 o
  16   0   0        2.92      255.78    415.64 o
  18   0   0     6084.18     7009.77    603.34 o
  20   0   0     1340.61      894.92    271.11 o
   3   1   0      815.41      829.36    110.41 o
   5   1   0    98077.38   109203.59   1019.21 o
   7   1   0       43.40       33.06    167.52 o
   9   1   0    10341.18     9261.63    460.27 o
  11   1   0     8551.16     7547.68    244.01 o
  13   1   0    19592.61    19006.78    478.54 o
  15   1   0     1972.69     1847.70    303.91 o
  17   1   0      441.60      339.62    237.85 o
  19   1   0      795.53      399.79    201.60 o
  21   1   0       53.82      204.87    139.55 o
   2   2   0    10399.47     9867.09    205.20 o
   4   2   0   252846.77   267120.44   1986.73 o
   6   2   0     5625.04     5619.43    295.14 o
   8   2   0      449.05      145.41    133.91 o
  10   2   0       76.61      125.05    190.58 o
  12   2   0     1970.58     1827.64    184.31 o
  14   2   0     1170.59      794.94    217.63 o
  16   2   0      167.94      -32.04    183.74 o
  18   2   0     1335.89     1787.21    278.18 o
  20   2   0      191.62      156.82    178.52 o
  22   2   0      393.77      281.84    155.36 o
   1   3   0        6.30      101.43     54.91 o
   3   3   0    13347.56    13246.21    350.32 o
   5   3   0   194606.58   216295.42   1468.54 o
   7   3   0       42.08      221.20    139.43 o
   9   3   0     8526.50     9707.42    455.92 o
  11   3   0     1107.11     1149.29    166.17 o
  13   3   0      657.38      789.99    160.82 o
  15   3   0      151.81       71.19    166.62 o
  17   3   0        1.17       12.93    184.24 o
  19   3   0      688.70      720.84    227.34 o
  21   3   0       46.64       95.16    110.60 o
   0   4   0    48670.87    65349.81   1024.89 o
   2   4   0    34824.33    38868.42    509.05 o
   4   4   0     2990.13     2399.89    229.06 o
   6   4   0       40.65      117.56    147.28 o
   8   4   0    78423.96    78507.55   1165.91 o
  10   4   0     4029.68     3849.55    348.81 o
  12   4   0      196.91      292.11    126.80 o
  14   4   0       64.56       -5.77    154.81 o
  16   4   0     2044.37     1853.43    296.36 o
  18   4   0     2356.04     2183.83    279.59 o
  20   4   0      125.68       39.46    157.09 o
   1   5   0     8237.48     9045.73    217.63 o
   3   5   0   127857.96   129056.23   1088.23 o
   5   5   0     1393.98     1383.88    219.77 o
   7   5   0      420.12      267.46    189.09 o
   9   5   0    17451.56    17533.52    723.59 o
  11   5   0     1842.90     2208.36    210.93 o
  13   5   0     5887.68     6174.99    322.74 o
  15   5   0     2260.38     2999.35    339.02 o
  17   5   0      739.39      822.52    223.94 o
  19   5   0      722.32      805.90    178.96 o
  21   5   0       20.42       53.67    176.48 o
   0   6   0    11201.12    13091.69    601.49 o
   2   6   0    11653.48    13229.16    283.13 o
   4   6   0    74014.38    73922.96    962.50 o
   6   6   0     6118.33     8443.13    424.90 o
   8   6   0     6293.98     6704.17    457.62 o
  10   6   0     3339.69     5366.68    332.52 o
  12   6   0       86.08        4.11    118.80 o
  14   6   0     2440.29     2909.28    239.20 o
  16   6   0     2917.52     2697.42    327.35 o
  18   6   0     1176.26      713.35    216.08 o
  20   6   0      177.03      183.02    148.91 o
   1   7   0    60055.25    55415.11    911.61 o
   3   7   0      212.03      397.64    111.16 o
   5   7   0    15623.85    21008.39    592.78 o
   7   7   0      469.20      455.05    196.47 o
   9   7   0      310.78     -147.50    221.26 o
  11   7   0     7547.82     6179.62    237.83 o
  13   7   0     5879.37     4997.24    254.78 o
  15   7   0     6415.18     7542.44    405.73 o
  17   7   0     1094.57     1135.69    238.91 o
  19   7   0      611.37      535.20    187.87 o
  21   7   0       96.17      217.72    186.91 o
   0   8   0   642278.13   587294.88   4401.36 o
   2   8   0    12823.93    11146.54    306.79 o
   4   8   0     6717.57     5994.58    291.79 o
   6   8   0     8857.27     9322.23    449.49 o
   8   8   0    16464.53    16338.12    689.71 o
  10   8   0    37989.68    40588.40    612.90 o
  12   8   0     8939.10     9370.58    306.03 o
  14   8   0    11991.43    13073.97    424.56 o
  16   8   0      653.73      662.87    236.61 o
  18   8   0     2577.10     2811.43    435.05 o
  20   8   0      603.02      402.98    249.51 o
   1   9   0     1242.18      799.32    217.09 o
   3   9   0    27375.55    26532.12    547.61 o
   5   9   0    21001.97    20257.81    576.61 o
   7   9   0     6292.13     7042.20    437.92 o
   9   9   0     5728.46     4456.81    247.40 o
  11   9   0     6671.55     8420.02    279.70 o
  13   9   0     3300.68     2870.23    272.31 o
  15   9   0       15.64       91.89    179.21 o
  17   9   0     1155.78     1262.63    288.17 o
  19   9   0     3202.60     2715.62    359.83 o
  21   9   0      281.71      364.62    151.21 o
   0  10   0     1451.02      626.46    283.51 o
   2  10   0    47267.45    48473.48   1041.10 o
   4  10   0    45443.53    40287.66    755.38 o
   6  10   0     2872.72     2502.92    269.06 o
   8  10   0        0.59     -137.71    137.71 o
  10  10   0    38900.95    39931.49    636.50 o
  12  10   0     4061.87     3994.97    350.96 o
  14  10   0     7105.36     7179.70    477.99 o
  16  10   0     1923.75     2288.49    388.43 o
  18  10   0     1436.78     1851.00    326.29 o
  20  10   0      763.34      566.57    606.95 o
   1  11   0     4916.71     3523.84    330.85 o
   3  11   0     5057.41     5306.54    332.11 o
   5  11   0      857.58      670.67    250.45 o
   7  11   0    32262.88    31295.78    600.81 o
   9  11   0      149.09      196.89    129.26 o
  11  11   0     2610.77     2052.32    199.63 o
  13  11   0     4530.23     5737.94    435.49 o
  15  11   0      453.33      233.40    273.08 o
  17  11   0     1846.50     1677.81    359.62 o
  19  11   0     2320.55     2119.45    510.83 o
   0  12   0    83087.50    72954.66   1925.99 o
   2  12   0    12254.60    11484.29    584.51 o
   4  12   0      356.34     -270.25    270.25 o
   6  12   0    10836.89    11779.72    472.28 o
   8  12   0     5806.94     6727.67    292.78 o
  10  12   0      694.30      519.21    133.50 o
  12  12   0    12674.38    12334.53    394.65 o
  14  12   0     3272.49     3407.28    688.62 o
  16  12   0       24.15      130.48    268.28 o
  18  12   0       58.19        6.50    176.77 o
  20  12   0      438.43       65.77    173.74 o
   1  13   0      455.48     1098.75    332.23 o
   3  13   0    17246.38    19463.90    686.08 o
   5  13   0     2430.45     2952.71    502.27 o
   7  13   0    21940.60    24939.32    549.32 o
   9  13   0      633.34      448.25    188.57 o
  11  13   0       69.35       76.51    151.41 o
  13  13   0     1366.17     1406.91    286.57 o
  15  13   0       28.30      -75.61    258.43 o
  17  13   0      209.73      114.07    192.59 o
  19  13   0     1305.09      210.87     99.83 o
   0  14   0     7547.27     7779.26    717.11 o
   2  14   0      862.77      802.17    233.55 o
   4  14   0    66617.60    67109.28   1034.67 o
   6  14   0      383.87      372.64    156.17 o
   8  14   0      188.92      312.26    158.31 o
  10  14   0      288.84      310.88    192.14 o
  12  14   0     6573.86     7564.55    378.69 o
  14  14   0      425.04      248.55    312.80 o
  16  14   0      445.20      152.88    194.24 o
  18  14   0       31.72        1.44    146.17 o
   1  15   0        0.16       56.33    217.93 o
   3  15   0     6412.82     5627.91    292.89 o
   5  15   0      320.30      858.87    149.50 o
   7  15   0     6313.26     8266.32    315.58 o
   9  15   0      370.29      558.65    201.03 o
  11  15   0     1859.39     2168.29    331.84 o
  13  15   0     1337.42     1537.78    266.94 o
  15  15   0       29.27      290.69    195.85 o
  17  15   0     1444.09      117.76    414.91 o
  19  15   0      247.29      257.06    203.85 o
   0  16   0       98.61      -86.48    364.13 o
   2  16   0      588.46      483.86    210.22 o
   4  16   0     3665.40     3162.16    214.59 o
   6  16   0      617.96      406.44    162.16 o
   8  16   0      258.15      284.66    155.83 o
  10  16   0    28775.71    31618.17    565.69 o
  12  16   0      596.81      571.32    243.01 o
  14  16   0        6.86     -215.66    388.60 o
  16  16   0       25.02       56.52    320.14 o
  18  16   0       13.76     -220.57    238.97 o
   1  17   0     3403.04     2874.89    299.44 o
   3  17   0     9162.25     9062.19    430.11 o
   5  17   0      217.57      169.85    148.19 o
   7  17   0      161.11     -179.03    179.03 o
   9  17   0     2056.99     2008.86    287.49 o
  11  17   0     4217.63     3814.03    339.22 o
  13  17   0     4703.35     3718.79    535.98 o
  15  17   0      212.96      131.79    310.10 o
  17  17   0      192.06      193.35    247.11 o
   0  18   0      748.76      978.88    339.05 o
   2  18   0     1051.24     1087.27    361.97 o
   4  18   0     8272.77     9004.38    353.91 o
   6  18   0      696.88      760.99    214.14 o
   8  18   0     3369.30     3330.46    318.77 o
  10  18   0       27.83      207.64    261.70 o
  12  18   0     1503.05     2127.72    514.53 o
  14  18   0      343.62      169.27    374.09 o
  16  18   0      241.64      191.16    306.57 o
   1  19   0     4631.30     5131.95    270.15 o
   3  19   0     6221.92     6896.17    329.54 o
   5  19   0       61.52      102.04    207.09 o
   7  19   0    21446.77    25393.42    687.73 o
   9  19   0       11.19      -34.89    264.33 o
  11  19   0     1175.31     1453.40    293.62 o
  13  19   0     1163.07     1206.32    426.88 o
  15  19   0      489.45      151.53    286.14 o
  17  19   0      100.27       17.19    231.73 o
   0  20   0     8207.22     8745.45    394.57 o
   2  20   0     1061.81      846.40    228.68 o
   4  20   0      327.76      389.15    210.63 o
   6  20   0      209.19      186.72    240.14 o
   8  20   0     2129.43     2616.00    313.25 o
  10  20   0      816.23     1430.72    300.01 o
  12  20   0      462.75      260.37    400.55 o
  14  20   0      403.89      916.06    347.44 o
  16  20   0       33.98      275.78    247.92 o
   1  21   0       38.46      -57.51    226.58 o
   3  21   0    24000.38    23422.82    578.76 o
   5  21   0       11.34      -77.78    209.74 o
   7  21   0     2846.66     2855.19    342.29 o
   9  21   0      356.82      687.41    265.16 o
  11  21   0      129.56      364.48    415.69 o
  13  21   0     2928.15     2247.93    402.45 o
  15  21   0       71.05      400.38    253.45 o
   0  22   0      904.29     1402.81    255.63 o
   2  22   0     7372.87     7525.41    384.23 o
   4  22   0        3.28       82.56    232.71 o
   6  22   0     2378.21     2155.60    282.07 o
   8  22   0     2681.63     2717.33    319.38 o
  10  22   0      144.11       91.20    254.23 o
  12  22   0     1277.64     1402.69    398.27 o
  14  22   0     2225.27     2079.15    365.76 o
   1  23   0      346.69      542.48    216.97 o
   3  23   0     5616.70     7408.99    388.07 o
   5  23   0     1842.62     2195.88    272.30 o
   7  23   0      764.92      576.19    264.97 o
   9  23   0     1636.88     2109.36    313.43 o
  11  23   0      177.01      222.72    367.11 o
  13  23   0     1404.65     1208.31    340.17 o
   0  24   0      415.02      442.72    520.77 o
   2  24   0     3420.56     4827.88    321.61 o
   4  24   0     2169.93     2646.84    286.70 o
   6  24   0       74.82       68.41    253.25 o
   8  24   0     4814.26     4507.34    377.20 o
  10  24   0      768.02      556.89    402.77 o
  12  24   0        8.81      -82.35    328.93 o
  14  24   0        9.71      162.42    214.00 o
   1  25   0       42.94      148.36    209.94 o
   3  25   0     1486.24     1189.19    240.41 o
   5  25   0     1228.71     1453.27    280.60 o
   7  25   0       49.86       94.69    220.54 o
   9  25   0       55.65      135.72    387.19 o
  11  25   0      204.94      114.64    111.13 o
  13  25   0     1034.22      830.65    231.30 o
   0  26   0     1375.06     1568.60    454.79 o
   2  26   0     1243.17     1192.07    312.66 o
   4  26   0     1113.27     1168.30    205.36 o
   6  26   0      300.57      296.01    185.30 o
   8  26   0        3.23      134.31    360.08 o
  10  26   0     1320.74     1674.76    357.04 o
  12  26   0      248.94      177.82    219.60 o
   1  27   0       10.19     -225.56    267.14 o
   3  27   0     2202.59     3034.24    350.58 o
   5  27   0      259.37       51.40    358.50 o
   7  27   0      712.57      821.47    359.45 o
   9  27   0      704.12      736.35    325.29 o
   0  28   0      702.44       37.44    344.03 o
   2  28   0      273.28      165.79    223.47 o
   4  28   0      247.70      357.44    321.46 o
   6  28   0       12.96      148.71    319.08 o
   8  28   0       52.51     -136.35    268.95 o
   1  29   0      183.26     -126.51    271.43 o
   3  29   0     1281.00     1923.86    364.66 o
   5  29   0        2.60       -6.76    280.75 o
   7  29   0       91.64      283.54    242.29 o
   2  30   0       18.99       17.45     63.48 o
 -21   1   1      509.30      379.57    150.28 o
 -19   1   1     1219.70     2120.48    268.58 o
 -17   1   1     1628.39     1835.45    298.56 o
 -15   1   1        1.08     -190.19    190.19 o
 -13   1   1      254.63      251.62    127.93 o
 -11   1   1    20165.72    18164.30    539.73 o
  -9   1   1    97105.56    99381.00   1352.95 o
  -7   1   1    27042.20    25562.72    596.97 o
  -5   1   1    20481.21    18806.80    424.24 o
  -3   1   1     9049.71     8400.87    216.37 o
   1   1   1    47834.07    46157.23    422.05 o
   3   1   1   376286.59   377031.75   3937.18 o
   5   1   1    10941.92     9967.08    345.98 o
   7   1   1    21167.94    20841.12    574.01 o
   9   1   1     2524.79     2003.35    265.72 o
  11   1   1      263.97      251.55    135.96 o
  13   1   1     1924.81     1386.14    178.49 o
  15   1   1      538.59     1018.63    210.14 o
  17   1   1     1494.64     1803.85    284.29 o
  19   1   1       21.21       81.46    170.79 o
  21   1   1      403.33      370.63    168.91 o
 -22   2   1      295.33      477.99    189.13 o
 -20   2   1     2316.48     2603.67    314.21 o
 -18   2   1      681.29      906.07    242.84 o
 -16   2   1     8018.58     8192.40    391.36 o
 -14   2   1     3559.57     3962.29    260.02 o
 -12   2   1     3918.53     3060.11    182.06 o
 -10   2   1    16992.22    18051.18    644.58 o
  -8   2   1     3417.69     3638.39    279.57 o
  -6   2   1   209475.13   221217.97   1793.36 o
  -4   2   1      368.64      643.35    123.47 o
  -2   2   1    31344.64    39609.50    341.30 o
   2   2   1   236955.36   236797.91   1308.47 o
   4   2   1     1017.55     1155.32    160.91 o
   6   2   1    84585.16    77359.12    995.55 o
   8   2   1    26814.85    27075.17    709.95 o
  10   2   1     2012.27      741.23    234.24 o
  12   2   1       67.11     -107.54    130.39 o
  14   2   1     5581.72     5794.94    328.05 o
  16   2   1     2610.93     2568.75    346.35 o
  18   2   1      318.04      152.70    212.84 o
  20   2   1      264.16      543.82    169.53 o
 -21   3   1        1.65       60.88    143.97 o
 -19   3   1      199.57      152.81    188.78 o
 -17   3   1      138.34       -9.49    186.20 o
 -15   3   1      167.34      136.31    165.91 o
 -13   3   1     5050.45     4991.30    243.52 o
 -11   3   1    44803.74    48465.52    633.68 o
  -9   3   1       39.98      406.61    192.33 o
  -7   3   1       11.29      153.70    127.74 o
  -5   3   1   301566.97   302944.47   1665.95 o
  -3   3   1    21630.85    20982.70    429.90 o
  -1   3   1     2214.04     3050.38    191.09 o
   1   3   1     3104.62     1969.88     93.37 o
   3   3   1    19236.78    22490.02    470.10 o
   5   3   1      412.35      350.15    148.83 o
   7   3   1     7194.67     8306.32    389.79 o
   9   3   1     5957.60     6826.31    404.95 o
  11   3   1      607.10     1297.72    155.89 o
  13   3   1    10068.88     9416.05    371.75 o
  15   3   1     6456.05     6695.06    534.87 o
  17   3   1       14.05        5.41    229.63 o
  19   3   1       30.37      114.37    155.84 o
  21   3   1       80.04       26.61     99.21 o
 -22   4   1       68.05      286.81    147.18 o
 -20   4   1        5.80       75.90    145.24 o
 -18   4   1      528.75      419.62    228.34 o
 -16   4   1     9885.00    10920.53    440.50 o
 -14   4   1     1654.70     1953.41    217.33 o
 -12   4   1      196.21      311.79    127.09 o
 -10   4   1     4243.21     4377.10    358.03 o
  -8   4   1    29373.04    31828.30    731.82 o
  -6   4   1    59446.55    57627.59    828.21 o
  -4   4   1    21284.71    19424.25    484.07 o
  -2   4   1     1346.04     1587.33    124.45 o
   0   4   1     4268.45     3424.41    147.11 o
   2   4   1    11206.80    14328.98    311.68 o
   4   4   1    20355.00    19052.17    504.86 o
   6   4   1     2496.37     2365.42    215.63 o
   8   4   1     7458.16     7913.98    404.38 o
  10   4   1      797.42      941.37    218.17 o
  12   4   1     5829.50     6458.15    295.06 o
  14   4   1     1093.69      956.24    215.31 o
  16   4   1      105.25      178.65    154.57 o
  18   4   1      938.96     1428.01    250.86 o
  20   4   1      235.90      202.40    188.16 o
 -21   5   1      223.38      405.53    134.34 o
 -19   5   1      593.95     1003.28    204.37 o
 -17   5   1       27.61      -21.19    184.46 o
 -15   5   1    16006.40    15227.63    491.76 o
 -13   5   1    12680.19    12388.38    353.28 o
 -11   5   1    87979.91   100732.77   1075.55 o
  -9   5   1     4699.95     5643.94    460.23 o
  -7   5   1      145.62      727.41    219.20 o
  -5   5   1     1567.61     1977.71    242.77 o
  -3   5   1    18140.72    19502.82    410.41 o
  -1   5   1   236791.95   221803.52   2664.32 o
   1   5   1    12604.41     8493.99    160.71 o
   3   5   1   232268.56   245329.88   1075.91 o
   5   5   1    30715.30    31241.86    716.75 o
   7   5   1     8745.24     5377.58    392.01 o
   9   5   1     5608.60     5675.54    447.75 o
  11   5   1     8977.64     8297.77    275.49 o
  13   5   1      392.96     -161.90    161.90 o
  15   5   1      392.32      645.17    184.37 o
  17   5   1     2117.07     2277.30    276.06 o
  19   5   1      747.03      408.80    188.34 o
  21   5   1     1843.30     2100.28    250.63 o
 -22   6   1      576.20      926.49    177.02 o
 -20   6   1      385.31      549.88    144.76 o
 -18   6   1      479.48      341.33    190.52 o
 -16   6   1     3207.68     2305.65    240.40 o
 -14   6   1      544.64      817.32    159.30 o
 -12   6   1      906.29     1309.42    181.14 o
 -10   6   1      496.83      192.74    189.10 o
  -8   6   1     2888.00     1091.80    268.86 o
  -6   6   1    11059.82    15192.13    546.81 o
  -4   6   1     8996.19     8901.51    356.83 o
  -2   6   1    29513.40    36408.71    496.34 o
   0   6   1    27807.45    27634.99    461.97 o
   2   6   1   403689.53   380028.63   1660.57 o
   4   6   1    12420.37    10608.95    381.45 o
   6   6   1    18557.69    14611.56    377.79 o
   8   6   1     2200.80      719.10    241.46 o
  10   6   1     5556.97     6355.83    285.38 o
  12   6   1    19165.03    21691.61    514.06 o
  14   6   1    22455.20    25619.86    602.23 o
  16   6   1      301.16      295.55    186.54 o
  18   6   1      404.25      347.63    204.14 o
  20   6   1      485.86      577.60    130.07 o
 -21   7   1      113.08      217.13    188.41 o
 -19   7   1      238.06      304.61    142.62 o
 -17   7   1       17.63       40.81    199.96 o
 -15   7   1     7969.20     9178.39    376.71 o
 -13   7   1     1795.69     1690.17    208.07 o
 -11   7   1     3539.57     3325.13    228.11 o
  -9   7   1    33523.29    38035.42   1070.09 o
  -7   7   1    16148.94    17482.78    637.62 o
  -5   7   1     1183.02      640.09    184.11 o
  -3   7   1     5110.89     4687.90    222.32 o
  -1   7   1      829.59      785.82    201.63 o
   1   7   1    12513.98    14011.57    461.43 o
   3   7   1       13.63      164.41    122.80 o
   5   7   1     1148.41     1467.80    226.87 o
   7   7   1    18165.26    20424.73    710.16 o
   9   7   1    12500.26    12061.98    636.06 o
  11   7   1      115.13       48.78    117.65 o
  13   7   1    10806.89    11028.91    392.86 o
  15   7   1       13.63      400.00    260.99 o
  17   7   1      389.43      505.90    193.69 o
  19   7   1        2.74     -117.78    176.40 o
  21   7   1      143.82      153.63    172.54 o
 -20   8   1       20.85       35.04    217.60 o
 -18   8   1      168.51      127.94    273.43 o
 -16   8   1       27.41     -105.25    160.42 o
 -14   8   1     1655.56     2003.80    192.20 o
 -12   8   1     3304.85     3024.33    233.28 o
 -10   8   1     8065.03     6959.30    337.18 o
  -8   8   1      181.18      441.93    234.63 o
  -6   8   1     2079.54     2060.38    265.12 o
  -4   8   1    57522.69    62730.72    767.86 o
  -2   8   1    99038.15    97127.20   1865.35 o
   0   8   1    35812.04    32082.80    850.62 o
   2   8   1     1036.39     1557.41    118.03 o
   4   8   1    17056.96    18284.55    512.61 o
   6   8   1       29.56      203.18    244.26 o
   8   8   1     4988.02     6163.42    470.60 o
  10   8   1        2.42      125.13    115.55 o
  12   8   1    12428.02    12284.17    390.04 o
  14   8   1     3913.59     3100.05    261.90 o
  16   8   1       47.93       98.61    226.18 o
  18   8   1     1455.82     1327.18    186.80 o
  20   8   1      675.67      604.94    347.17 o
 -21   9   1      107.74      -56.80    254.22 o
 -19   9   1       12.72      370.31    248.16 o
 -17   9   1        3.12       33.82    321.44 o
 -15   9   1    10168.17    11151.70    647.74 o
 -13   9   1      347.33      370.39    182.90 o
 -11   9   1       14.18      290.45    156.20 o
  -9   9   1    16894.86    16413.49    393.46 o
  -7   9   1     9356.43     8035.51    457.40 o
  -5   9   1     1275.76     1160.51    202.57 o
  -3   9   1     6414.35     5930.77    209.94 o
  -1   9   1    33421.80    27144.20    741.69 o
   1   9   1    34041.09    30935.30    753.51 o
   3   9   1     3831.67     4637.66    230.19 o
   5   9   1      158.06       -0.35     91.85 o
   7   9   1    27517.19    25635.66    801.35 o
   9   9   1      105.31      247.75    142.73 o
  11   9   1        0.38      150.71    197.35 o
  13   9   1     1006.83     1730.14    258.03 o
  15   9   1      797.46      630.05    162.17 o
  17   9   1     5933.87     6987.63    562.18 o
  19   9   1     1824.87     1939.77    331.78 o
 -20  10   1      661.05      978.51    234.53 o
 -18  10   1     2311.40     2567.08    394.13 o
 -16  10   1      246.63      223.47    246.43 o
 -14  10   1     2789.24     2419.65    291.82 o
 -12  10   1     4367.36     5203.80    289.53 o
 -10  10   1    24980.59    28514.54    536.83 o
  -8  10   1     2576.57     2870.83    339.80 o
  -6  10   1     2988.89     3626.53    343.63 o
  -4  10   1     4189.04     5108.14    228.79 o
  -2  10   1     6580.58     6545.31    415.58 o
   0  10   1      456.56       35.11    208.95 o
   2  10   1      405.03      398.20    160.82 o
   4  10   1     7883.58     9128.47    334.48 o
   6  10   1     7726.32     9568.13    471.68 o
   8  10   1    17630.06    19374.83    521.27 o
  10  10   1     4217.63     4479.13    222.47 o
  12  10   1     3202.98     2901.87    314.78 o
  14  10   1     3048.05     3832.29    400.60 o
  16  10   1     1519.51     1735.99    399.42 o
  18  10   1      153.50      402.10    223.23 o
  20  10   1        6.81      -14.37    118.35 o
 -19  11   1      299.75      652.43    246.86 o
 -17  11   1      873.04      742.94    290.76 o
 -15  11   1     7257.03     8752.12    638.47 o
 -13  11   1     2239.83     2039.47    227.61 o
 -11  11   1      900.23     1121.48    211.02 o
  -9  11   1      657.80      581.19    144.76 o
  -7  11   1    15951.13    14223.47    579.28 o
  -5  11   1    20143.82    21161.56    934.92 o
  -3  11   1    23308.45    22664.89    788.39 o
  -1  11   1     1581.56     2404.00    315.41 o
   1  11   1     2785.01     3433.65    354.13 o
   3  11   1     2813.87     2856.25    376.50 o
   5  11   1    42040.05    43673.54    981.17 o
   7  11   1     9832.03     8429.81    341.96 o
   9  11   1      257.45      387.15    125.74 o
  11  11   1     4448.69     5031.65    289.15 o
  13  11   1     1010.08     1181.03    303.74 o
  15  11   1        9.88      110.80    228.96 o
  17  11   1      466.95      257.12    271.80 o
  19  11   1       59.66       20.11     52.32 o
 -20  12   1      131.23      -21.05    180.64 o
 -18  12   1      274.31      125.65    229.10 o
 -16  12   1     1775.10     1998.94    361.97 o
 -14  12   1     1377.47     1470.53    321.21 o
 -12  12   1     7105.20     6977.84    310.72 o
 -10  12   1    15854.01    17291.60    477.44 o
  -8  12   1     3298.12     3897.98    251.10 o
  -6  12   1     4858.94     3338.65    485.30 o
  -4  12   1     1053.16     1858.63    271.62 o
  -2  12   1     9036.20     8448.37    643.89 o
   0  12   1    13290.43    12229.99    567.10 o
   2  12   1     8962.33     9126.46    444.05 o
   4  12   1       41.45     -197.23    344.84 o
   6  12   1     6028.45     6855.57    361.38 o
   8  12   1    19649.19    22220.50    665.55 o
  10  12   1       20.15     -132.14    151.59 o
  12  12   1      899.38     1594.74    411.19 o
  14  12   1      511.53      432.98    288.16 o
  16  12   1       17.91     -189.76    237.39 o
  18  12   1      341.91     -105.47    239.31 o
 -19  13   1       45.55      -11.97    109.56 o
 -17  13   1      580.08      388.26    254.35 o
 -15  13   1    11103.38    12024.62    684.68 o
 -13  13   1      221.04      115.97    128.56 o
 -11  13   1      500.05      442.59    164.39 o
  -9  13   1     5331.85     4854.92    308.20 o
  -7  13   1     1898.63     1723.57    212.87 o
  -5  13   1      414.39     1515.63    668.82 o
  -3  13   1      429.44      242.22    271.34 o
  -1  13   1    11480.89     9739.18    574.92 o
   1  13   1       37.54      327.35    203.94 o
   3  13   1    26673.38    29170.84   1204.02 o
   5  13   1    11495.63    10936.29    350.31 o
   7  13   1    15549.73    15166.77    561.01 o
   9  13   1     4759.09     5091.92    307.19 o
  11  13   1      894.73      810.79    215.12 o
  13  13   1     1811.26     1907.23    315.68 o
  15  13   1      393.25      617.66    224.85 o
  17  13   1       45.23     -112.64    178.77 o
  19  13   1       44.87     -106.76    145.34 o
 -18  14   1     4372.45     1861.80   1650.39 o
 -16  14   1      749.86      267.97    244.60 o
 -14  14   1     1767.99     2028.14    320.47 o
 -12  14   1     2300.45     2352.24    194.00 o
 -10  14   1       17.70      335.83    141.95 o
  -8  14   1     3954.62     4072.24    314.80 o
  -6  14   1    16681.06    19147.93    632.05 o
  -4  14   1    17878.64    16961.20    552.83 o
  -2  14   1    34327.95    34325.13   1041.74 o
   0  14   1    21569.28    17471.19    713.12 o
   2  14   1       53.34     -220.10    268.28 o
   4  14   1     3390.45     3248.64    226.73 o
   6  14   1     6506.12     5817.37    263.20 o
   8  14   1     1373.80     1851.09    296.00 o
  10  14   1      610.85      998.13    229.61 o
  12  14   1     5191.12     5002.64    370.02 o
  14  14   1     6076.50     6439.35    481.02 o
  16  14   1     1253.28     1118.02    252.65 o
  18  14   1      108.97       50.31    124.46 o
 -19  15   1     1593.26      741.61    232.74 o
 -17  15   1     1469.22      237.64    309.20 o
 -15  15   1      107.57     -207.48    207.48 o
 -13  15   1      500.80      777.66    216.72 o
 -11  15   1      628.47      518.46    238.99 o
  -9  15   1      495.23      393.69    200.05 o
  -7  15   1      489.85        9.32    114.75 o
  -5  15   1      377.67       17.77    179.49 o
  -3  15   1     1306.11     1028.95    236.86 o
  -1  15   1     9788.59    12330.42    601.94 o
   1  15   1     4872.22     3845.41    325.38 o
   3  15   1     9954.67     9346.90    292.56 o
   5  15   1       24.12       85.65    160.05 o
   7  15   1     1116.19     1030.79    255.45 o
   9  15   1     8492.49     7974.70    393.56 o
  11  15   1       69.54     -368.75    832.84 o
  13  15   1      436.10      771.10    206.96 o
  15  15   1     1510.51      476.26    703.06 o
  17  15   1      846.53      907.47    302.27 o
 -18  16   1      186.93      342.43    240.71 o
 -16  16   1      608.81      444.40    344.65 o
 -14  16   1     2382.31     2193.69    479.30 o
 -12  16   1     2895.76     2699.83    385.19 o
 -10  16   1     2460.05     2580.19    266.45 o
  -8  16   1     1294.62     1621.61    240.46 o
  -6  16   1     7877.84     6940.89    295.71 o
  -4  16   1    40385.91    47075.54    841.92 o
  -2  16   1    12077.68    15261.29    476.20 o
   0  16   1     5549.40     5133.52    298.07 o
   2  16   1     4167.77     5900.16    307.83 o
   4  16   1     3441.94     3802.94    234.29 o
   6  16   1     6133.45     7314.58    325.33 o
   8  16   1     4158.92     4583.67    317.03 o
  10  16   1    18979.14    21379.20    608.98 o
  12  16   1     2741.81     3061.98    522.21 o
  14  16   1     2500.55     2219.48    456.10 o
  16  16   1      266.72      219.05    321.48 o
  18  16   1      118.17      107.51    161.38 o
 -17  17   1      149.38      181.06    273.90 o
 -15  17   1      477.76      663.90    402.35 o
 -13  17   1     4845.84     4718.69    588.33 o
 -11  17   1     5685.90     5541.94    303.16 o
  -9  17   1      687.67      468.77    246.53 o
  -7  17   1      938.94      809.53    196.26 o
  -5  17   1     3690.33     4345.83    304.29 o
  -3  17   1       17.78      153.76    241.20 o
  -1  17   1    11468.38    11722.66    481.57 o
   1  17   1     8083.77     8671.36    584.58 o
   3  17   1      906.21      768.11    150.39 o
   5  17   1      727.73      888.12    183.47 o
   7  17   1     2021.35     2017.81    242.03 o
   9  17   1      293.87      579.20    354.78 o
  11  17   1       57.59      -29.15    246.12 o
  13  17   1       55.93      149.15    406.94 o
  15  17   1       89.28       99.96    335.19 o
  17  17   1        5.93      102.03    259.17 o
 -18  18   1     2304.72     1685.43    254.71 o
 -16  18   1       52.02       75.61    289.27 o
 -14  18   1      282.24      587.00    392.23 o
 -12  18   1     6382.64     7853.32    447.23 o
 -10  18   1     1220.12     1237.26    313.55 o
  -8  18   1      204.67      -16.21    140.05 o
  -6  18   1     4114.04     3986.12    290.25 o
  -4  18   1     6490.96     6449.26    396.22 o
  -2  18   1     1891.89     1849.94    259.54 o
   0  18   1     6098.54     5451.61    268.85 o
   2  18   1     7307.40     8111.48    359.21 o
   4  18   1     1999.85     1486.34    208.61 o
   6  18   1      109.97       73.44    161.94 o
   8  18   1     1125.69      809.63    256.21 o
  10  18   1     5277.46     5901.39    431.10 o
  12  18   1      105.55       -3.08    347.53 o
  14  18   1     1786.64     1994.60    416.29 o
  16  18   1     1626.34      998.02    311.43 o
 -17  19   1       27.65       35.20    225.46 o
 -15  19   1        1.27     -108.31    303.63 o
 -13  19   1       94.85      215.99    388.92 o
 -11  19   1      880.27     1156.64    314.08 o
  -9  19   1      449.67      710.22    236.25 o
  -7  19   1      493.50      251.47    208.00 o
  -5  19   1      354.83       91.66    193.32 o
  -3  19   1     4074.10     2895.64    328.89 o
  -1  19   1      818.93     1188.84    278.79 o
   1  19   1     7874.98     7683.22    333.85 o
   3  19   1    17471.71    17458.36    462.21 o
   5  19   1    10409.59    11229.62    397.53 o
   7  19   1     6716.38     7824.85    430.80 o
   9  19   1       17.08       22.43    263.03 o
  11  19   1       24.59       -3.13    380.66 o
  13  19   1     1632.64     1379.06    391.92 o
  15  19   1     1806.97     1658.36    361.86 o
  17  19   1      645.80      757.79    135.91 o
 -16  20   1       11.12       90.40    251.42 o
 -14  20   1      886.07     1090.05    356.56 o
 -12  20   1       92.69      194.42    398.13 o
 -10  20   1     1598.18     1401.58    315.53 o
  -8  20   1     3825.49     4475.83    353.67 o
  -6  20   1      372.22      300.65    208.27 o
  -4  20   1     1291.47      795.40    226.77 o
  -2  20   1      476.91      742.59    203.02 o
   0  20   1      795.79      909.62    202.03 o
   2  20   1     4839.19     5211.92    317.28 o
   4  20   1     4394.51     3834.51    317.34 o
   6  20   1     1426.58     1719.35    241.33 o
   8  20   1     1825.62     2274.62    340.83 o
  10  20   1     1974.96     2607.84    323.03 o
  12  20   1     2420.38     2926.48    485.51 o
  14  20   1       53.46      154.94    293.19 o
  16  20   1       58.00      141.22    128.23 o
 -15  21   1     1169.70     1032.03    318.09 o
 -13  21   1      209.28       86.65    357.40 o
 -11  21   1        9.67      -64.61    247.11 o
  -9  21   1       37.60      132.26    266.43 o
  -7  21   1     1282.71     1069.15    279.84 o
  -5  21   1     8144.28     7766.67    360.85 o
  -3  21   1     2633.38     2566.97    273.24 o
  -1  21   1       10.02       36.08    199.88 o
   1  21   1      327.01      303.97    227.38 o
   3  21   1      594.99      575.56    236.57 o
   5  21   1       43.25       12.04    195.24 o
   7  21   1        3.18      103.67    246.39 o
   9  21   1      838.65      561.30    261.56 o
  11  21   1       13.30       70.47    368.45 o
  13  21   1      144.47      134.19    335.53 o
  15  21   1      187.66        4.96    291.46 o
 -14  22   1      931.82      776.73    306.32 o
 -12  22   1      462.39      468.34    365.04 o
 -10  22   1     1208.03      775.46    280.57 o
  -8  22   1      844.29      729.41    280.53 o
  -6  22   1      570.47      580.91    255.94 o
  -4  22   1     1294.89     1316.49    253.68 o
  -2  22   1       18.87       78.18    238.95 o
   0  22   1     1123.37     1150.41    231.71 o
   2  22   1    27158.48    32261.53    653.24 o
   4  22   1     3308.61     3763.58    322.37 o
   6  22   1      157.06      191.96    289.43 o
   8  22   1      469.26      251.64    252.66 o
  10  22   1      625.81      189.99    351.40 o
  12  22   1     2143.98     2280.96    396.55 o
  14  22   1        0.03     -136.55    293.97 o
 -15  23   1      709.20      426.30    223.53 o
 -13  23   1      756.55     1508.86    353.76 o
 -11  23   1     1100.60     1286.47    410.56 o
  -9  23   1      108.83      192.54    255.55 o
  -7  23   1       26.95       11.47    242.55 o
  -5  23   1      114.30     -105.40    230.63 o
  -3  23   1     7701.70     8672.51    402.75 o
  -1  23   1      419.45      557.29    236.96 o
   1  23   1      101.80      -93.01    228.43 o
   3  23   1     2365.30     2735.42    294.23 o
   5  23   1     2657.81     3723.51    295.85 o
   7  23   1      257.48      564.92    260.54 o
   9  23   1     1411.84     1705.85    416.42 o
  11  23   1      624.71      382.48    372.78 o
  13  23   1       57.94       96.52    274.38 o
 -14  24   1     2598.37     1962.77    299.15 o
 -12  24   1      424.54      578.81    333.73 o
 -10  24   1       14.39      146.62    382.62 o
  -8  24   1     5262.18     6445.55    417.02 o
  -6  24   1     1213.82      860.15    287.57 o
  -4  24   1     8752.08    11297.81    429.49 o
  -2  24   1     1064.03      862.43    245.65 o
   0  24   1     5060.25     5159.67    476.33 o
   2  24   1        1.84       40.70    206.76 o
   4  24   1     2139.38     2684.23    285.52 o
   6  24   1       41.65      167.41    242.05 o
   8  24   1      118.24      207.23    379.79 o
  10  24   1     7125.82     9625.82    641.58 o
  12  24   1      142.91       49.04     61.56 o
 -13  25   1      799.96      639.00    260.42 o
 -11  25   1        1.29     -114.73    307.46 o
  -9  25   1      159.19       68.00    352.38 o
  -7  25   1     2078.39     2584.87    308.55 o
  -5  25   1      512.07      753.28    200.04 o
  -3  25   1       93.53       96.85    213.71 o
  -1  25   1     1002.95      709.35    203.79 o
   1  25   1        4.31       96.31    310.84 o
   3  25   1      184.30      357.15    213.29 o
   5  25   1      877.77      647.94    225.02 o
   7  25   1        2.15     -167.11    421.60 o
   9  25   1      179.50      117.89    346.76 o
  11  25   1     1172.44      256.08    585.36 o
 -12  26   1        0.37      290.19    240.46 o
 -10  26   1       53.08      -68.92    300.09 o
  -8  26   1      198.69       61.28    338.30 o
  -6  26   1     1399.71     1123.53    243.62 o
  -4  26   1      281.67      255.57    168.66 o
  -2  26   1     1262.48     1367.81    218.99 o
   0  26   1      300.96      -85.40    284.44 o
   2  26   1      130.55      -17.34    140.96 o
   4  26   1     1120.35      857.14    218.20 o
   6  26   1     1005.66      885.85    409.62 o
   8  26   1      285.28      881.58    382.48 o
  10  26   1       13.81     -113.95    273.68 o
 -11  27   1      240.20      164.24    225.71 o
  -9  27   1      991.43     1013.62    349.46 o
  -7  27   1       40.03      350.50    327.58 o
  -5  27   1      475.61      365.19    142.55 o
  -3  27   1      255.01      138.25    134.23 o
  -1  27   1     1838.68     2319.16    325.66 o
   1  27   1       52.93       88.37    265.09 o
   3  27   1     2255.55     2770.21    487.76 o
   5  27   1      837.85     1104.90    446.36 o
   7  27   1       33.52      123.92    343.10 o
   9  27   1        6.73      191.52    260.46 o
  -8  28   1     1303.45     1626.39    318.76 o
  -6  28   1      153.89      378.85    331.91 o
  -4  28   1      136.19      445.91    327.67 o
  -2  28   1     2254.88     3024.67    316.10 o
   0  28   1      428.70      737.20    247.89 o
   2  28   1        3.45      -38.27    367.48 o
   4  28   1      340.38      483.29    352.97 o
   6  28   1      392.09      554.16    336.78 o
   8  28   1      289.43      346.02    254.96 o
  -7  29   1      712.11      789.91    252.05 o
  -5  29   1      436.77      842.25    301.48 o
  -3  29   1      132.72      -40.38    232.05 o
  -1  29   1       21.93      174.74    124.91 o
   1  29   1      338.86      448.44    335.16 o
   3  29   1      193.45      289.99    315.43 o
   5  29   1       71.27       30.38    252.40 o
   7  29   1      356.89      764.12    231.13 o
   0  30   1      317.92      190.83    187.94 o
   2  30   1        2.45      133.47    237.45 o
   4  30   1      161.19      110.07    247.83 o
 -22   0   2     3125.20     3605.85    330.41 o
 -20   0   2     1095.72     1334.63    300.91 o
 -18   0   2      230.96      158.51    276.36 o
 -16   0   2      919.64     2491.17    347.12 o
 -14   0   2      671.04     1291.63    238.48 o
 -12   0   2    54205.51    61497.25   2496.24 o
 -10   0   2     7402.87     8982.16    655.23 o
  -8   0   2    17696.78    13781.52    681.52 o
  -6   0   2   257274.20   234864.42   3437.12 o
  -4   0   2   264659.19   263810.41   1489.09 o
  -2   0   2    22726.20    21275.05    404.45 o
   2   0   2    28074.63    26528.06    554.19 o
   4   0   2      338.99      503.77    209.04 o
   6   0   2   340088.22   326222.41   2959.68 o
   8   0   2    33004.22    35095.56   1166.36 o
  10   0   2     5126.53     6310.37    357.43 o
  12   0   2      140.07      122.68    109.82 o
  14   0   2    14994.93    16024.36    679.53 o
  16   0   2    15924.24    17741.61    913.36 o
  18   0   2     2039.11     2384.22    375.30 o
  20   0   2     4458.51     5174.83    416.03 o
 -21   1   2      734.49      722.40    176.70 o
 -19   1   2       16.66      -58.50    176.27 o
 -17   1   2     4400.88     4525.29    322.29 o
 -15   1   2     1084.05      882.52    156.16 o
 -13   1   2      826.92      718.17    140.61 o
 -11   1   2     6495.28     7257.14    459.97 o
  -9   1   2    15091.19    12953.28    500.43 o
  -7   1   2     5997.80     7724.42    336.41 o
  -5   1   2     5418.81     4997.12    194.28 o
  -3   1   2    36288.85    41830.28    374.20 o
  -1   1   2     3834.94     3112.91    157.62 o
   1   1   2     5404.82     6219.24    151.16 o
   3   1   2   199678.41   196053.22   1270.34 o
   5   1   2     7760.65     6208.35    302.81 o
   7   1   2     1552.13     1004.32    196.52 o
   9   1   2      851.20      233.78    192.20 o
  11   1   2    13718.47    15093.86    395.25 o
  13   1   2       10.04      -37.66    114.63 o
  15   1   2     1129.83     1644.84    223.57 o
  17   1   2      826.65      782.29    227.82 o
  19   1   2       14.73      -18.54    174.56 o
  21   1   2       90.05       39.65    121.89 o
 -22   2   2      646.76      753.28    252.28 o
 -20   2   2      764.03      890.92    202.05 o
 -18   2   2      716.25      864.14    244.21 o
 -16   2   2     1720.35     1534.42    234.63 o
 -14   2   2       39.93      269.93    137.27 o
 -12   2   2        9.69      147.82    101.91 o
 -10   2   2      956.66     1072.66    247.02 o
  -8   2   2      741.29      513.60    172.81 o
  -6   2   2   225220.89   246867.55   1614.49 o
  -4   2   2   212671.78   224164.77   1078.13 o
  -2   2   2     4193.38     4029.03    172.18 o
   0   2   2     1602.03     2875.80    131.17 o
   2   2   2     4035.58     4444.98    187.49 o
   4   2   2      120.30      106.23    142.15 o
   6   2   2      399.64     1061.16    192.65 o
   8   2   2    32401.94    34004.90    820.61 o
  10   2   2      262.86      284.21     95.76 o
  12   2   2     1170.79      904.87    152.35 o
  14   2   2       22.04      -54.27    196.24 o
  16   2   2      751.75     1217.78    242.53 o
  18   2   2      128.54      153.82    191.94 o
  20   2   2      510.12      638.98    172.41 o
 -21   3   2      724.64      664.71    174.58 o
 -19   3   2       18.81      -11.64    198.05 o
 -17   3   2      942.28      242.33    272.01 o
 -15   3   2      310.21      538.01    202.26 o
 -13   3   2    21914.27    20601.41    474.41 o
 -11   3   2     3261.82     2594.03    236.21 o
  -9   3   2    24965.49    25309.29    687.18 o
  -7   3   2    58986.21    69189.92    952.73 o
  -5   3   2    28587.25    27634.14    499.08 o
  -3   3   2    65419.33    65752.97    567.02 o
  -1   3   2    18267.43    17826.43    444.17 o
   1   3   2    14720.27    14597.96    256.72 o
   3   3   2     5229.50     5571.31    272.63 o
   5   3   2     8475.11     8538.89    346.64 o
   7   3   2      320.45      198.24    192.08 o
   9   3   2       12.77        1.62    226.28 o
  11   3   2     3276.35     2721.96    198.95 o
  13   3   2     6116.85     6320.41    325.25 o
  15   3   2     1222.62     1132.97    208.60 o
  17   3   2       92.50      128.63    202.39 o
  19   3   2      216.86      165.62    170.59 o
  21   3   2        3.07       36.78    144.01 o
 -22   4   2      369.50      361.81    162.38 o
 -20   4   2      505.00      699.47    169.09 o
 -18   4   2      164.82      411.00    227.45 o
 -16   4   2    20688.63    23800.21    609.84 o
 -14   4   2      760.48     1095.51    173.35 o
 -12   4   2    16304.41    17556.65    365.24 o
 -10   4   2     4836.17     4190.32    344.57 o
  -8   4   2       96.56       54.40    125.75 o
  -6   4   2     3421.71     3610.27    237.59 o
  -4   4   2   106094.66    98439.88    833.59 o
  -2   4   2      297.77      406.32    101.77 o
   0   4   2     1859.49     1265.79    131.36 o
   2   4   2   413088.34   401604.00   1462.84 o
   4   4   2     8738.62     7912.15    362.83 o
   6   4   2   137084.22   139233.33   1657.25 o
   8   4   2    13999.86    15744.28    671.38 o
  10   4   2     1333.44     1722.40    167.13 o
  12   4   2      129.94      -14.52    148.87 o
  14   4   2     2774.57     3764.34    271.49 o
  16   4   2     3846.14     3325.05    310.67 o
  18   4   2     2917.08     3643.89    306.82 o
  20   4   2     2686.12     3438.19    233.04 o
 -21   5   2     1687.91     1701.82    196.74 o
 -19   5   2      836.57     1504.29    214.09 o
 -17   5   2      856.54     1662.49    262.95 o
 -15   5   2     2951.52     1810.67    238.14 o
 -13   5   2     7828.62     8905.75    359.21 o
 -11   5   2    38757.29    45234.39    881.65 o
  -9   5   2    24973.14    23706.11    822.29 o
  -7   5   2      138.23       44.72    172.78 o
  -5   5   2    21851.38    19564.38    549.83 o
  -3   5   2   461467.41   444768.72   2474.76 o
  -1   5   2    18146.02    15498.97    322.84 o
   1   5   2   118701.34   121856.89    760.42 o
   3   5   2   123684.75   125455.27    917.28 o
   5   5   2      928.12      783.35    191.66 o
   7   5   2    12078.63    10670.91    519.47 o
   9   5   2     2989.57     2901.10    379.49 o
  11   5   2     2305.60     2537.32    214.42 o
  13   5   2        1.86       86.07    124.04 o
  15   5   2       41.06     -120.69    141.05 o
  17   5   2     1345.61     1451.46    257.26 o
  19   5   2       94.71       37.18    154.10 o
  21   5   2       12.65        6.50    150.94 o
 -22   6   2       14.64       98.00    146.57 o
 -20   6   2      209.77      237.47    117.37 o
 -18   6   2      106.18      337.89    160.40 o
 -16   6   2     5053.04     4863.89    456.07 o
 -14   6   2       99.23       23.06    188.46 o
 -12   6   2      187.87      -98.92    116.42 o
 -10   6   2    17413.36    16909.13    771.02 o
  -8   6   2    15147.00    11973.64    569.55 o
  -6   6   2     7888.98     8575.93    424.98 o
  -4   6   2    35182.91    30190.70    593.75 o
  -2   6   2    51598.06    56064.87    751.86 o
   0   6   2    44755.88    41342.11    784.42 o
   2   6   2     2324.99     3212.26    163.43 o
   4   6   2    20704.29    20135.83    409.68 o
   6   6   2    16168.71    13906.09    405.68 o
   8   6   2     2030.28     1839.02    309.01 o
  10   6   2    75456.52    80955.54    739.14 o
  12   6   2     3499.79     3924.56    255.60 o
  14   6   2     3748.88     3860.46    278.36 o
  16   6   2      101.12      145.28    189.03 o
  18   6   2       66.07       26.68    174.75 o
  20   6   2       23.60       -2.04    168.08 o
 -21   7   2      136.73       17.31    159.29 o
 -19   7   2      174.29       68.93    245.07 o
 -17   7   2      642.82     1350.73    237.05 o
 -15   7   2      583.94      418.22    157.78 o
 -13   7   2    13871.53    15366.36    671.31 o
 -11   7   2     2272.93     2964.81    209.41 o
  -9   7   2     3480.54     2753.53    343.43 o
  -7   7   2    28824.96    26370.58    769.56 o
  -5   7   2     9487.16     6727.22    346.90 o
  -3   7   2       66.60       15.88     99.97 o
  -1   7   2    33838.10    27662.76    557.23 o
   1   7   2    93072.88    97789.27   1091.29 o
   3   7   2    54695.26    52288.14    583.67 o
   5   7   2    37796.58    34455.39    634.51 o
   7   7   2     8127.94     8504.77    495.85 o
   9   7   2     1074.13      870.27    117.86 o
  11   7   2     6768.85     7200.68    310.08 o
  13   7   2      391.01      154.76    150.86 o
  15   7   2      588.30      832.86    226.92 o
  17   7   2        5.89      -71.92    162.63 o
  19   7   2      591.60      620.32    111.25 o
 -20   8   2      662.84      720.33    261.68 o
 -18   8   2      118.36     -101.83    278.21 o
 -16   8   2      551.61     1426.48    219.56 o
 -14   8   2        8.71       88.87    199.82 o
 -12   8   2      284.23      305.36    143.86 o
 -10   8   2    19652.65    20833.97    448.30 o
  -8   8   2    13403.78    15370.76    651.27 o
  -6   8   2    18661.39    19592.69    618.61 o
  -4   8   2    23279.91    21136.86    491.91 o
  -2   8   2   120702.67   109532.25    895.04 o
   0   8   2    42612.88    47523.38    835.55 o
   2   8   2     9205.65     8135.74    221.22 o
   4   8   2     6327.90     5003.41    306.12 o
   6   8   2     3716.85     2916.98    305.78 o
   8   8   2       73.10     -121.86    183.51 o
  10   8   2      770.03      605.22    150.44 o
  12   8   2     1441.93     1186.65    215.49 o
  14   8   2      476.28      590.31    173.62 o
  16   8   2     3450.71     3405.51    308.32 o
  18   8   2      158.99      165.14    122.78 o
  20   8   2     1664.33     1709.27    250.52 o
 -21   9   2      846.80      853.44    229.43 o
 -19   9   2      115.58        5.63    250.74 o
 -17   9   2       24.08      -50.66    279.91 o
 -15   9   2     7244.44     6025.25    356.10 o
 -13   9   2     3521.13     4062.63    316.62 o
 -11   9   2       54.03       50.27     92.27 o
  -9   9   2     2439.35     2733.11    379.12 o
  -7   9   2        0.29      -35.99    152.25 o
  -5   9   2     1809.23     2259.81    245.22 o
  -3   9   2    25230.53    20528.65    360.13 o
  -1   9   2     2298.83     2100.10    270.65 o
   1   9   2    67585.22    66894.49    891.11 o
   3   9   2     6804.24     6518.92    277.41 o
   5   9   2     7920.43     8661.47    420.81 o
   7   9   2    21299.98    24014.10    808.52 o
   9   9   2     3221.55     2611.62    172.19 o
  11   9   2     2484.01     2086.99    237.95 o
  13   9   2     1701.90     1461.48    194.60 o
  15   9   2     9945.06    10814.52    579.16 o
  17   9   2     3336.63     3861.00    447.81 o
  19   9   2     1818.63     1314.74    870.84 o
 -20  10   2     1626.01     1946.90    292.03 o
 -18  10   2      315.41      512.38    309.82 o
 -16  10   2       55.47       77.93    311.72 o
 -14  10   2     4588.13     5882.79    336.80 o
 -12  10   2    17247.19    17336.35    467.42 o
 -10  10   2    12439.19    13210.52    378.74 o
  -8  10   2     5778.17     3311.22    360.17 o
  -6  10   2     8591.15     7756.68    440.16 o
  -4  10   2     1911.01     1204.38    146.43 o
  -2  10   2     1653.67     1880.20    260.32 o
   0  10   2    14827.39    15795.67    537.61 o
   2  10   2     3256.05     4240.30    419.11 o
   4  10   2     1085.97     1980.99    207.41 o
   6  10   2     2862.82     2100.05    283.00 o
   8  10   2     1312.57     1134.75    146.68 o
  10  10   2    28709.16    28159.00    593.89 o
  12  10   2      118.24      451.24    334.55 o
  14  10   2     4120.71     4981.11    590.36 o
  16  10   2      681.02      845.89    318.09 o
  18  10   2        2.27     -112.79    268.24 o
 -21  11   2       16.47     -189.64    189.64 o
 -19  11   2       16.50       56.63    218.19 o
 -17  11   2     1025.31      644.74    297.46 o
 -15  11   2       24.25     -144.81    281.00 o
 -13  11   2    15745.20    17314.87    436.22 o
 -11  11   2      573.98      621.70    182.01 o
  -9  11   2     4386.15     5355.16    256.63 o
  -7  11   2     6490.15     6931.07    431.69 o
  -5  11   2    14921.15    14200.66    601.07 o
  -3  11   2       48.91      310.93    226.56 o
  -1  11   2      588.65      760.83    244.60 o
   1  11   2    14457.08    11904.72    455.75 o
   3  11   2     5285.29     5180.51    481.21 o
   5  11   2      284.50      441.04    217.55 o
   7  11   2     3710.52     2989.13    226.11 o
   9  11   2     2606.58     2358.54    181.20 o
  11  11   2     2320.82     2952.87    313.70 o
  13  11   2    16615.24    19099.74    742.78 o
  15  11   2     1055.85     1036.64    308.85 o
  17  11   2      106.10      242.29    263.21 o
  19  11   2       35.87      120.39    120.66 o
 -20  12   2      739.48      354.04    284.05 o
 -18  12   2      230.65      348.50    287.90 o
 -16  12   2        8.33      -23.90    271.68 o
 -14  12   2        7.66       86.98    204.88 o
 -12  12   2     1879.29     1617.30    246.74 o
 -10  12   2      546.67      270.38    209.62 o
  -8  12   2       66.59      -33.77    192.06 o
  -6  12   2       82.49      153.95    289.08 o
  -4  12   2    32614.31    32553.09    873.42 o
  -2  12   2     3667.01     4496.46    416.01 o
   0  12   2     1323.67     1417.37    274.02 o
   2  12   2     1051.34     1315.31    360.67 o
   4  12   2       93.93      154.48    239.54 o
   6  12   2    22724.89    23269.63    560.26 o
   8  12   2      135.15      -23.37    109.02 o
  10  12   2      477.83      605.32    189.77 o
  12  12   2        1.79      323.53    498.21 o
  14  12   2      173.75      475.92    230.08 o
  16  12   2        9.99      134.70    229.41 o
  18  12   2      706.66      117.95    107.24 o
 -19  13   2      216.56       48.03    139.38 o
 -17  13   2        6.36       -9.78    232.05 o
 -15  13   2       95.31       39.55    232.26 o
 -13  13   2     2073.52     2538.96    244.38 o
 -11  13   2       52.49      -96.99    221.75 o
  -9  13   2     2897.37     3001.33    280.71 o
  -7  13   2     3279.90     3662.16    367.07 o
  -5  13   2    25324.91    24947.83   1052.82 o
  -3  13   2     9372.96     6917.19    519.74 o
  -1  13   2     2384.00     3832.01    373.10 o
   1  13   2      238.63      352.41    225.16 o
   3  13   2    13683.06    14143.80    831.67 o
   5  13   2    25592.84    28640.65    539.38 o
   7  13   2     2178.19     2488.43    301.58 o
   9  13   2     9797.19    10506.70    549.27 o
  11  13   2     8356.78     9159.55    619.27 o
  13  13   2     1492.72      672.59    514.99 o
  15  13   2       45.49      270.09    323.11 o
  17  13   2       23.26      137.43    310.39 o
 -20  14   2       11.58      -49.43    205.41 o
 -18  14   2      144.60      -23.33    121.75 o
 -16  14   2     1872.35     1708.98    311.74 o
 -14  14   2       35.08      -70.97    255.61 o
 -12  14   2     4571.36     4651.92    275.18 o
 -10  14   2      741.48      497.93    203.50 o
  -8  14   2    12172.47    10127.05    332.34 o
  -6  14   2    10649.37    11166.49    523.25 o
  -4  14   2     2618.10     2998.86    346.32 o
  -2  14   2     6708.53     6184.42    798.21 o
   0  14   2      491.04      887.01    331.58 o
   2  14   2     1794.73     2601.81    428.09 o
   4  14   2    16825.14    15846.72    415.08 o
   6  14   2     9200.81     8649.80    311.43 o
   8  14   2     1881.94     1676.22    289.52 o
  10  14   2    18873.07    21604.75    765.12 o
  12  14   2      774.31      321.80    314.76 o
  14  14   2     1338.36      979.10    222.68 o
  16  14   2     2387.14      445.36    861.16 o
  18  14   2       54.31       48.74    199.63 o
 -19  15   2        6.89      109.99    219.88 o
 -17  15   2      166.92      104.00    127.99 o
 -15  15   2       67.87      128.36    216.90 o
 -13  15   2    16688.66    18957.03    462.40 o
 -11  15   2      460.33      375.49    219.84 o
  -9  15   2       18.19     -181.89    183.72 o
  -7  15   2     8531.96     9866.02    338.87 o
  -5  15   2      487.36     1086.42    210.90 o
  -3  15   2     5577.39     7112.63    346.66 o
  -1  15   2     6009.92     8101.47    412.91 o
   1  15   2     2844.55     3658.40    308.45 o
   3  15   2     3634.01     4937.81    235.40 o
   5  15   2      457.45      960.69    179.30 o
   7  15   2    22047.05    21609.09    560.46 o
   9  15   2     5890.68     6091.07    417.25 o
  11  15   2     2666.44     2967.35    427.83 o
  13  15   2     1742.60     1835.74    465.29 o
  15  15   2     1058.24     1018.80    380.69 o
  17  15   2       15.09     -142.02    229.93 o
 -18  16   2      277.72       85.80    276.94 o
 -16  16   2     6583.22     5768.89    544.07 o
 -14  16   2     3077.61     3044.51    495.55 o
 -12  16   2      261.86      373.03    367.54 o
 -10  16   2    16801.91    16900.96    534.84 o
  -8  16   2     1098.83      868.20    213.68 o
  -6  16   2       53.04       99.88    238.24 o
  -4  16   2     5473.65     4928.25    306.46 o
  -2  16   2    10901.80    11790.11    566.32 o
   0  16   2      236.85      717.72    139.13 o
   2  16   2     2265.70     2552.16    196.89 o
   4  16   2    46502.07    47143.81    627.82 o
   6  16   2      164.95      310.05    170.97 o
   8  16   2        0.20       35.81    214.13 o
  10  16   2      573.84      956.91    271.53 o
  12  16   2      482.95      664.47    416.20 o
  14  16   2     1585.17     1147.34    422.39 o
  16  16   2     1111.70      669.99    299.18 o
  18  16   2       21.77       77.22    131.65 o
 -19  17   2      942.24      602.69    217.96 o
 -17  17   2      848.27      535.44    300.08 o
 -15  17   2        4.15      -83.29    369.86 o
 -13  17   2     3336.94     3835.82    378.71 o
 -11  17   2    12076.29    12013.85    400.15 o
  -9  17   2    12454.71    12950.54    517.32 o
  -7  17   2     6299.96     5374.71    303.14 o
  -5  17   2     8030.22     7958.13    415.17 o
  -3  17   2      721.96      521.54    204.03 o
  -1  17   2     8350.58     9844.88    377.61 o
   1  17   2     1666.18     2147.45    206.76 o
   3  17   2     1505.55     1800.75    199.74 o
   5  17   2       17.27       18.47    164.75 o
   7  17   2     1801.53     1809.66    256.87 o
   9  17   2       14.50       97.41    220.39 o
  11  17   2      265.97       93.31    376.87 o
  13  17   2      126.58      111.75    373.28 o
  15  17   2     1382.04      960.62    309.53 o
  17  17   2      165.58       87.56    121.03 o
 -18  18   2      151.51       45.70    223.64 o
 -16  18   2      724.28      777.62    330.33 o
 -14  18   2     4034.54     4144.62    538.58 o
 -12  18   2       34.85       11.81    251.25 o
 -10  18   2     3341.08     3092.18    340.40 o
  -8  18   2    10627.92    12024.45    495.13 o
  -6  18   2     4928.94     5565.83    305.91 o
  -4  18   2      299.59      137.66    296.22 o
  -2  18   2     1243.52     1776.06    391.28 o
   0  18   2     4274.53     4030.85    389.16 o
   2  18   2     1402.42     2016.80    233.23 o
   4  18   2     4903.75     4671.13    256.58 o
   6  18   2      119.31      -35.07    175.63 o
   8  18   2     2505.20     2706.10    322.25 o
  10  18   2     6712.17     7808.89    666.09 o
  12  18   2      203.95      276.60    362.81 o
  14  18   2     1683.30     1458.17    401.78 o
  16  18   2       73.70      316.83    247.02 o
 -17  19   2     1302.97     1185.33    294.37 o
 -15  19   2      182.89      -23.93    321.18 o
 -13  19   2       93.00       80.43    235.40 o
 -11  19   2     9264.33     9702.77    494.02 o
  -9  19   2     3322.50     2944.51    330.23 o
  -7  19   2       73.14      -61.26    224.61 o
  -5  19   2     1561.23     1304.24    305.77 o
  -3  19   2    11667.54    12539.41    517.56 o
  -1  19   2    15410.00    17604.25    615.92 o
   1  19   2    11021.00    11189.33    399.58 o
   3  19   2     6446.44     6672.55    319.62 o
   5  19   2     1321.97     1492.30    248.40 o
   7  19   2     3403.40     4117.40    364.63 o
   9  19   2       80.40       33.67    254.74 o
  11  19   2      106.25       58.07    384.67 o
  13  19   2     3365.79     3337.05    462.76 o
  15  19   2     1071.85      801.83    291.29 o
 -16  20   2     1599.09     1513.54    330.21 o
 -14  20   2      151.02       75.74    325.32 o
 -12  20   2      227.24      160.72    260.47 o
 -10  20   2     4937.92     5690.65    416.71 o
  -8  20   2      516.91      294.71    234.44 o
  -6  20   2     1200.75     1318.76    240.71 o
  -4  20   2      566.12      418.73    216.05 o
  -2  20   2      693.41      914.35    312.60 o
   0  20   2      166.82      -31.76    166.32 o
   2  20   2     4025.86     3349.08    289.42 o
   4  20   2       89.34      393.53    206.98 o
   6  20   2     1088.45      930.29    289.21 o
   8  20   2     3390.15     3605.20    377.19 o
  10  20   2     2880.73     2727.96    528.21 o
  12  20   2       19.65       13.55    321.97 o
  14  20   2      339.29      364.47    319.62 o
  16  20   2        2.75      145.37    105.33 o
 -15  21   2       10.70      165.54    290.32 o
 -13  21   2        2.84      219.23    356.54 o
 -11  21   2       33.16     -168.03    236.37 o
  -9  21   2     2973.83     2981.52    348.41 o
  -7  21   2     8349.10     9526.11    422.31 o
  -5  21   2      122.94     -241.21    306.22 o
  -3  21   2       64.27     -161.26    240.94 o
  -1  21   2     6894.36     7219.76    561.36 o
   1  21   2     3013.44     2846.60    273.66 o
   3  21   2      473.17      343.72    235.91 o
   5  21   2     4178.01     4708.56    329.16 o
   7  21   2     2628.36     3069.51    335.85 o
   9  21   2       46.23      167.12    418.23 o
  11  21   2       38.22       31.62    369.50 o
  13  21   2      105.36      347.00    281.24 o
  15  21   2        6.58       98.43    123.15 o
 -16  22   2      170.44     -148.13    241.22 o
 -14  22   2       70.59      259.30    280.13 o
 -12  22   2      243.80      336.87    345.53 o
 -10  22   2      100.45      307.42    248.74 o
  -8  22   2       27.79       97.46    237.82 o
  -6  22   2    18128.54    21182.35    575.40 o
  -4  22   2       14.58      -98.46    208.07 o
  -2  22   2     2497.80     2567.67    262.93 o
   0  22   2     6405.61     7414.45    292.52 o
   2  22   2       41.25     -135.13    223.24 o
   4  22   2       71.81      162.39    204.17 o
   6  22   2     7818.70    10046.44    506.24 o
   8  22   2      126.13      172.72    256.08 o
  10  22   2      465.68      302.48    392.47 o
  12  22   2       29.61      -42.39    357.35 o
  14  22   2       35.55      104.11    119.11 o
 -15  23   2        5.99     -189.45    222.69 o
 -13  23   2      776.76     1176.16    327.10 o
 -11  23   2       54.41      -75.74    213.09 o
  -9  23   2      106.89      -88.40    250.89 o
  -7  23   2     9829.53    11054.96    516.62 o
  -5  23   2     1098.78     1402.26    273.50 o
  -3  23   2    12718.16    13231.62    461.94 o
  -1  23   2    11459.73    14162.32    466.66 o
   1  23   2     3838.81     4850.95    314.30 o
   3  23   2        7.91        6.16    203.25 o
   5  23   2     2319.16     2636.42    327.27 o
   7  23   2     2286.75     2466.44    310.34 o
   9  23   2     1700.04     1795.66    477.91 o
  11  23   2      631.63      649.58    373.32 o
  13  23   2        6.35      140.81    129.94 o
 -14  24   2      432.06      149.90    243.33 o
 -12  24   2      891.92     1011.17    355.17 o
 -10  24   2     1031.86      904.86    251.68 o
  -8  24   2     1593.83     1887.44    305.37 o
  -6  24   2      211.60      177.21    211.33 o
  -4  24   2       73.41        7.48    222.02 o
  -2  24   2     1549.75     1320.24    262.54 o
   0  24   2     4899.19     4061.54    302.28 o
   2  24   2      306.48      142.90    205.29 o
   4  24   2      661.62      540.40    199.94 o
   6  24   2      864.04     1217.29    274.66 o
   8  24   2      287.31      368.32    382.75 o
  10  24   2     1124.52      384.40    433.94 o
  12  24   2        7.97       16.81     98.89 o
 -13  25   2      151.46      138.26    260.39 o
 -11  25   2      392.96      205.89    310.80 o
  -9  25   2     1287.21     1151.66    244.02 o
  -7  25   2      248.35      265.58    231.98 o
  -5  25   2      136.02      -49.32    211.07 o
  -3  25   2      617.28      523.06    217.99 o
  -1  25   2     7193.06     8285.10    434.64 o
   1  25   2      646.10      835.53    317.36 o
   3  25   2     4920.94     3764.49    291.39 o
   5  25   2       93.97      -32.24    416.54 o
   7  25   2       19.69      -36.60    387.19 o
   9  25   2      136.20       49.66    147.41 o
  11  25   2      191.80      179.59    290.20 o
 -12  26   2      389.54      230.58    225.32 o
 -10  26   2       41.51      117.08    304.75 o
  -8  26   2       59.76      132.55    206.70 o
  -6  26   2     5324.94     6040.15    369.21 o
  -4  26   2     1492.74     1576.40    231.46 o
  -2  26   2      122.57      202.21    183.11 o
   0  26   2     2374.55     1914.95    335.85 o
   2  26   2        1.59       -6.56    287.48 o
   4  26   2     2255.07     2083.57    521.15 o
   6  26   2      244.37      573.12    400.51 o
   8  26   2       88.33      413.99    343.11 o
  10  26   2      394.96      437.95    300.81 o
 -11  27   2     1164.64     1104.48    274.48 o
  -9  27   2      256.68       45.61    285.89 o
  -7  27   2       33.62       86.59    200.19 o
  -5  27   2       92.79      165.76    182.74 o
  -3  27   2      447.49      201.24    199.00 o
  -1  27   2     2546.25     3214.10    347.93 o
   1  27   2       86.10      239.69    220.77 o
   3  27   2     2566.62     2865.40    490.92 o
   5  27   2     2277.13     2256.87    446.75 o
   7  27   2       59.24      106.41    292.73 o
   9  27   2        1.84       28.37    259.62 o
  -8  28   2       44.53       59.34    294.93 o
  -6  28   2       56.23       44.57    311.89 o
  -4  28   2      680.95      558.69    802.02 o
  -2  28   2      375.91       69.28    222.26 o
   0  28   2     2082.26      561.10    821.89 o
   2  28   2      234.37      302.32    364.87 o
   4  28   2       49.28      376.95    178.38 o
   6  28   2        2.38      158.87    280.69 o
   8  28   2      749.19      915.41    279.78 o
  -5  29   2      781.02     -109.88    109.88 o
  -3  29   2      902.66      -81.71     81.71 o
  -1  29   2     1609.28      302.48    949.99 o
   1  29   2        0.35      -83.25    316.71 o
   3  29   2      687.76      524.68    308.05 o
   5  29   2       53.57      423.86    251.06 o
   0  30   2     1553.67     1690.75    292.24 o
   2  30   2      588.16      506.53    275.80 o
   4  30   2      880.25      786.50    253.24 o
 -21   1   3        0.56     -133.06    159.71 o
 -19   1   3      938.24     1128.62    251.32 o
 -17   1   3     5225.63     6491.56    386.28 o
 -15   1   3     2008.67     2654.63    221.71 o
 -13   1   3       53.60      -13.79    126.97 o
 -11   1   3    16518.38    17596.34    650.51 o
  -9   1   3     5214.98     5323.08    327.16 o
  -7   1   3     1500.35     2307.36    222.85 o
  -5   1   3   511812.22   478756.75   4598.15 o
  -3   1   3     5259.96     6493.16    170.77 o
  -1   1   3     3204.41     2959.37    117.38 o
   1   1   3   161288.00   163955.69   1031.99 o
   3   1   3    62064.25    63898.69   1073.48 o
   5   1   3     6757.12     7596.96    346.21 o
   7   1   3    94081.07   111156.33   1400.61 o
   9   1   3    56466.17    53551.37   1126.49 o
  11   1   3    21325.39    23198.59    498.82 o
  13   1   3      301.77      156.81    233.45 o
  15   1   3     6734.03     7646.39    404.76 o
  17   1   3       54.23       80.62    212.25 o
  19   1   3       51.82       37.80    158.25 o
 -22   2   3      104.55      248.14    115.10 o
 -20   2   3      422.45      344.73    190.71 o
 -18   2   3      392.44      327.17    203.84 o
 -16   2   3     2002.55     2587.62    430.81 o
 -14   2   3    32178.79    36098.00   1209.12 o
 -12   2   3     1259.62     1226.01    141.63 o
 -10   2   3      265.74      253.79    186.97 o
  -8   2   3     5497.56     7942.06    367.71 o
  -6   2   3   270967.09   268530.31   1802.93 o
  -4   2   3    54239.64    48628.46    514.02 o
  -2   2   3    29537.61    27598.06    397.52 o
   0   2   3    29023.31    29265.28    287.55 o
   2   2   3      755.75      308.82    109.54 o
   4   2   3   142091.09   138765.34   1232.45 o
   6   2   3    33361.04    38775.83    778.74 o
   8   2   3    10958.28    10518.33    491.27 o
  10   2   3     6544.81     6682.82    269.28 o
  12   2   3     1727.73     1726.06    212.01 o
  14   2   3       82.59      211.85    173.90 o
  16   2   3      262.44      240.48    231.02 o
  18   2   3      174.49      242.48    184.90 o
  20   2   3      232.72      192.28    144.62 o
 -21   3   3      532.56      567.89    154.09 o
 -19   3   3      107.97       32.72    210.35 o
 -17   3   3      733.06     1087.03    247.25 o
 -15   3   3     2206.64     2011.85    204.91 o
 -13   3   3    23604.82    20572.37    453.53 o
 -11   3   3      402.38      256.90    189.46 o
  -9   3   3     2010.31     1923.32    232.42 o
  -7   3   3       43.02      231.32    151.12 o
  -5   3   3     3304.79     3546.29    161.51 o
  -3   3   3     6429.88     7331.84    268.34 o
  -1   3   3    12165.73    14705.91    273.91 o
   1   3   3    86599.42    81257.35    676.09 o
   3   3   3     2167.54     2064.57    215.50 o
   5   3   3     1625.13     2317.55    215.66 o
   7   3   3     7147.70     7616.80    414.04 o
   9   3   3    50151.45    47555.79   1076.16 o
  11   3   3     4216.88     3928.57    242.77 o
  13   3   3       18.90     -145.99    145.99 o
  15   3   3      729.82      955.34    268.28 o
  17   3   3      534.82      367.30    192.15 o
  19   3   3       16.29      123.38    162.48 o
 -22   4   3       29.50      -45.00    162.25 o
 -20   4   3      299.07      213.52    176.93 o
 -18   4   3     5470.05     6091.54    396.63 o
 -16   4   3       13.75     -313.20    313.20 o
 -14   4   3    10714.41    11928.86    423.95 o
 -12   4   3      584.45      652.72    140.99 o
 -10   4   3    69185.41    72487.55   1206.09 o
  -8   4   3      445.37      811.61    195.53 o
  -6   4   3     3985.98     4511.66    253.81 o
  -4   4   3     2578.28     2859.67    182.89 o
  -2   4   3    92107.38    95200.45   1592.08 o
   0   4   3    82020.47    79587.08   1350.74 o
   2   4   3    19205.39    19718.10    382.97 o
   4   4   3     7662.55     7468.27    376.63 o
   6   4   3       22.01       45.56    214.67 o
   8   4   3     5681.12     5242.68    443.64 o
  10   4   3     4972.05     5630.53    267.85 o
  12   4   3     5587.11     5587.02    312.44 o
  14   4   3      519.20      430.77    184.84 o
  16   4   3      126.65      142.73    190.54 o
  18   4   3       24.75       13.05    174.29 o
  20   4   3      102.90       60.64    116.20 o
 -21   5   3      204.57      165.28    148.61 o
 -19   5   3      305.99      559.67    181.73 o
 -17   5   3      522.88     1234.41    341.05 o
 -15   5   3     1931.80     1118.72    217.45 o
 -13   5   3     2383.66     1760.17    217.26 o
 -11   5   3    20025.05    21662.52    576.46 o
  -9   5   3      541.80      151.42    213.52 o
  -7   5   3    19363.14    17145.71    606.46 o
  -5   5   3    24737.66    21286.74    459.52 o
  -3   5   3    64044.77    68466.56    737.49 o
  -1   5   3   204479.41   195847.45   2334.61 o
   1   5   3     5990.09     4178.01    179.16 o
   3   5   3     2260.07     2158.99    176.02 o
   5   5   3     2893.51     1966.93    239.66 o
   7   5   3      390.62      333.32    222.07 o
   9   5   3    40804.84    42451.32    776.60 o
  11   5   3     5890.30     7088.33    301.69 o
  13   5   3     9390.07     8309.90    366.37 o
  15   5   3      764.30      545.40    204.16 o
  17   5   3      544.73      749.59    233.90 o
  19   5   3     2020.24     2101.08    235.45 o
 -22   6   3      474.57      371.85    204.77 o
 -20   6   3     1507.68     1562.28    218.03 o
 -18   6   3      180.80      137.87    195.73 o
 -16   6   3     6701.03     8635.01    519.59 o
 -14   6   3     3683.21     5197.47    363.21 o
 -12   6   3      451.04      570.87    162.29 o
 -10   6   3     4117.38     4054.21    424.97 o
  -8   6   3    22061.21    21046.98    725.38 o
  -6   6   3     5718.32     4009.64    319.52 o
  -4   6   3    74571.71    68076.45    809.52 o
  -2   6   3       33.00       98.24    230.92 o
   0   6   3      307.10      342.86    155.05 o
   2   6   3    14739.54    14123.49    347.54 o
   4   6   3    83473.84    81086.40    888.68 o
   6   6   3    23405.23    20252.07    523.98 o
   8   6   3     3451.48     2051.92    334.86 o
  10   6   3     1022.59     1172.22    160.35 o
  12   6   3      271.43       97.97    155.07 o
  14   6   3      974.60      731.79    210.24 o
  16   6   3       10.69      -73.60    203.19 o
  18   6   3     2611.48     3036.87    264.25 o
  20   6   3      198.94      248.15    195.45 o
 -21   7   3     1191.56     1127.46    259.29 o
 -19   7   3      301.35       50.84    188.12 o
 -17   7   3    10256.21    10942.41    491.41 o
 -15   7   3     3475.01     2428.06    228.85 o
 -13   7   3     6655.42     4399.89    216.65 o
 -11   7   3     1573.61      981.78    179.92 o
  -9   7   3     3044.60     3884.57    371.63 o
  -7   7   3     1317.38     2000.29    278.43 o
  -5   7   3    10772.55    11107.35    388.84 o
  -3   7   3    90356.52    88264.73   1218.71 o
  -1   7   3    73422.43    64669.24   1182.49 o
   1   7   3     3023.09     2094.86    218.25 o
   3   7   3      311.88      482.60    126.55 o
   5   7   3      106.32      128.23     98.57 o
   7   7   3     3315.53     3931.87    380.77 o
   9   7   3     7072.02     7839.88    360.27 o
  11   7   3      460.17      349.69    118.86 o
  13   7   3     7294.48     8092.57    365.43 o
  15   7   3       15.45      196.52    173.39 o
  17   7   3      676.41      734.37    202.63 o
  19   7   3        5.37       30.51    137.98 o
 -22   8   3      184.67       62.57    147.93 o
 -20   8   3        1.03     -237.54    249.12 o
 -18   8   3     1695.25     2382.03    417.09 o
 -16   8   3     2513.30     2572.06    335.93 o
 -14   8   3      882.23      592.67    633.07 o
 -12   8   3       61.00      143.32    159.52 o
 -10   8   3       51.97      -40.47    176.44 o
  -8   8   3    35108.50    40632.66   1009.53 o
  -6   8   3    57782.41    57097.90   1244.28 o
  -4   8   3    45777.01    41507.80   1227.69 o
  -2   8   3     1572.82     1601.20    118.79 o
   0   8   3    34339.52    35652.12    684.70 o
   2   8   3      280.37      423.85    116.83 o
   4   8   3     3490.38     2242.19    194.73 o
   6   8   3    36340.67    45038.76   1046.08 o
   8   8   3    11536.72    11614.83    409.55 o
  10   8   3    14370.83    14503.74    394.72 o
  12   8   3     8913.42     9452.28    361.07 o
  14   8   3      155.74      527.55    401.79 o
  16   8   3      294.91      510.94    181.74 o
  18   8   3       13.72       99.73    223.41 o
  20   8   3        2.82       15.30    146.97 o
 -21   9   3      714.43      851.57    238.26 o
 -19   9   3      419.39      270.31    262.06 o
 -17   9   3     1701.26     1619.76    419.88 o
 -15   9   3     3521.10     4798.07    324.70 o
 -13   9   3     8133.82     8457.55    344.35 o
 -11   9   3    28895.24    29744.01    583.42 o
  -9   9   3    19759.70    19614.14    775.21 o
  -7   9   3    65538.06    63556.04   1340.00 o
  -5   9   3    26593.79    31818.53    628.07 o
  -3   9   3    51721.12    52926.39    590.24 o
  -1   9   3     1785.11     2280.68    201.87 o
   1   9   3       18.11       65.79    160.12 o
   3   9   3     8535.92     7029.99    231.84 o
   5   9   3    22607.30    26278.83    744.35 o
   7   9   3      776.81      408.77    209.15 o
   9   9   3     8938.67    10037.51    340.17 o
  11   9   3     1534.13     1668.40    194.62 o
  13   9   3    12054.13    14414.76    467.92 o
  15   9   3      244.33      691.80    238.83 o
  17   9   3        7.06      132.14    253.36 o
  19   9   3      370.80      544.19    205.73 o
 -20  10   3      738.69      472.61    220.08 o
 -18  10   3      335.78      391.53    297.13 o
 -16  10   3      820.87      926.99    334.00 o
 -14  10   3     4941.27     6664.76    344.31 o
 -12  10   3      562.61      624.34    191.01 o
 -10  10   3     2501.63     2150.80    200.03 o
  -8  10   3     1815.35     2228.40    345.99 o
  -6  10   3     6412.36     6033.65    365.04 o
  -4  10   3     1359.43     1077.86    166.77 o
  -2  10   3    26150.62    26113.77    901.48 o
   0  10   3      183.15      115.16    113.88 o
   2  10   3     6282.88     4234.10    419.74 o
   4  10   3    45328.08    41627.96    773.47 o
   6  10   3     9295.98    10791.48    531.74 o
   8  10   3     1129.11     1072.05    268.63 o
  10  10   3     3787.37     4651.75    340.22 o
  12  10   3       64.48      279.61    216.02 o
  14  10   3     2227.67     2512.77    436.77 o
  16  10   3     3654.00     3579.83    440.40 o
  18  10   3     1664.00     1693.96    189.21 o
 -21  11   3      596.56      331.65    260.12 o
 -19  11   3      559.19      340.54    254.87 o
 -17  11   3     1328.58     1612.05    351.93 o
 -15  11   3     6668.74     5998.15    381.64 o
 -13  11   3    16258.23    15262.34    506.04 o
 -11  11   3      478.74      307.39    186.99 o
  -9  11   3      512.30     1343.40    177.08 o
  -7  11   3     4466.28     3311.35    338.48 o
  -5  11   3     4258.63     5740.09    307.53 o
  -3  11   3        6.69      -49.33    198.86 o
  -1  11   3    44947.47    48338.72   1416.39 o
   1  11   3     1079.19     1478.48    317.71 o
   3  11   3     4652.57     4835.74    480.82 o
   5  11   3     3020.03     1958.72    259.60 o
   7  11   3      105.16       22.80    229.60 o
   9  11   3     4342.13     4179.70    274.04 o
  11  11   3    17673.43    17840.31    669.80 o
  13  11   3     9006.26    11449.77    617.87 o
  15  11   3     1990.65     2759.43    405.11 o
  17  11   3      130.84       39.03    204.89 o
  19  11   3      126.69      154.10    134.82 o
 -20  12   3       20.39       48.98    112.11 o
 -18  12   3     1556.06     1757.87    355.60 o
 -16  12   3       11.23       41.35    246.86 o
 -14  12   3     5966.48     5789.52    316.71 o
 -12  12   3    16259.04    18817.76    567.48 o
 -10  12   3    17486.96    15861.40    491.18 o
  -8  12   3    38862.17    39608.44   1037.36 o
  -6  12   3       72.77      504.55    337.58 o
  -4  12   3     3637.94     2691.85    363.80 o
  -2  12   3    12736.95    12625.04    568.75 o
   0  12   3     2578.56     2203.35    361.50 o
   2  12   3    33138.46    39526.61   1244.47 o
   4  12   3       33.30      134.09    321.22 o
   6  12   3    11096.74    10758.48    414.84 o
   8  12   3     8787.11     8784.02    428.24 o
  10  12   3     1252.55     1372.42    245.51 o
  12  12   3     4309.41     3958.07    469.92 o
  14  12   3        4.04      364.42    229.97 o
  16  12   3      942.78      875.70    274.35 o
  18  12   3      136.16      101.94    126.28 o
 -19  13   3      484.64      736.58    231.58 o
 -17  13   3     3320.79     3880.58    429.94 o
 -15  13   3      285.05      130.84    183.50 o
 -13  13   3     1036.58     1166.87    248.42 o
 -11  13   3      560.38      295.60    180.92 o
  -9  13   3       57.59        2.58    212.44 o
  -7  13   3      453.90      891.31    259.21 o
  -5  13   3     5290.34     7136.11    481.81 o
  -3  13   3    11935.56    11632.21   1022.38 o
  -1  13   3     8933.06     7498.67    574.93 o
   1  13   3     1177.31      223.05    267.39 o
   3  13   3       23.50      -32.46    380.31 o
   5  13   3      809.73      799.12    179.58 o
   7  13   3     1269.30     1071.42    254.21 o
   9  13   3       39.48      155.20    243.86 o
  11  13   3       13.42     -171.05    171.05 o
  13  13   3     3755.43     5022.07    412.11 o
  15  13   3     1662.94      819.14    216.18 o
  17  13   3      116.59      -79.97     79.97 o
 -20  14   3      267.86      180.38    192.21 o
 -18  14   3      153.33     -183.08    183.08 o
 -16  14   3      610.62      405.95    256.26 o
 -14  14   3      399.50      141.48    169.71 o
 -12  14   3    10022.93    11483.95    465.21 o
 -10  14   3     3603.81     3471.45    286.87 o
  -8  14   3        5.33     -207.92    207.92 o
  -6  14   3      514.75      378.70    237.35 o
  -4  14   3     5490.40     6529.57    665.50 o
  -2  14   3      833.34     1404.87    320.08 o
   0  14   3     1842.76     2045.63    353.26 o
   2  14   3     4302.57     3464.57    311.88 o
   4  14   3     6978.75     6085.85    293.64 o
   6  14   3        2.17      173.73    168.79 o
   8  14   3     1499.98     1710.84    241.24 o
  10  14   3     2713.10     3046.76    430.92 o
  12  14   3       10.46      111.56    349.67 o
  14  14   3     1949.19     1408.63    254.28 o
  16  14   3     4167.99     1460.13   1489.80 o
  18  14   3       22.92      142.71    136.09 o
 -19  15   3      107.68      -61.67    243.84 o
 -17  15   3      686.60      330.32    343.94 o
 -15  15   3      487.22      521.33    260.91 o
 -13  15   3     9135.82     9057.75    345.21 o
 -11  15   3     1379.39     1243.52    269.52 o
  -9  15   3     1230.96     1389.57    240.75 o
  -7  15   3      505.85      593.03    239.78 o
  -5  15   3      152.29     -235.27    235.27 o
  -3  15   3       52.06      280.74    190.21 o
  -1  15   3     6499.38     7127.72    387.92 o
   1  15   3       25.50      212.31    140.00 o
   3  15   3     3403.67     3352.82    244.21 o
   5  15   3    12552.63    12432.47    417.57 o
   7  15   3     4196.43     5300.32    327.30 o
   9  15   3     1038.81     1470.87    345.77 o
  11  15   3       49.00      394.72    288.70 o
  13  15   3     3976.67     3896.32    503.73 o
  15  15   3      400.96      465.44    320.00 o
  17  15   3      899.53      714.34    153.82 o
 -18  16   3      375.53      112.17    275.39 o
 -16  16   3      240.85      -81.66    154.11 o
 -14  16   3     1656.89     2308.33    299.46 o
 -12  16   3      344.68      170.07    297.86 o
 -10  16   3    17903.31    18968.17    560.82 o
  -8  16   3    15266.11    15449.27    447.30 o
  -6  16   3     2621.33     1815.09    252.05 o
  -4  16   3     5544.38     4208.49    309.63 o
  -2  16   3     7885.06     8922.11    553.92 o
   0  16   3      420.94      326.35    131.90 o
   2  16   3      215.22     1048.89    175.66 o
   4  16   3     1809.84     2474.48    226.11 o
   6  16   3     2179.03     1732.24    245.64 o
   8  16   3     4569.77     4714.84    336.49 o
  10  16   3     1271.75     1372.34    375.44 o
  12  16   3      826.64      815.22    408.05 o
  14  16   3        1.10      -37.41    340.16 o
  16  16   3     1484.85     1238.06    312.86 o
 -19  17   3      205.74      206.38    184.01 o
 -17  17   3     1265.97      896.94    325.12 o
 -15  17   3      294.16      335.87    373.80 o
 -13  17   3      451.35      382.25    228.45 o
 -11  17   3     4893.06     5517.47    315.22 o
  -9  17   3     4598.30     4470.41    363.87 o
  -7  17   3     8450.66     8580.46    455.06 o
  -5  17   3     8870.91     9575.49    441.39 o
  -3  17   3    29678.35    32044.77    896.00 o
  -1  17   3     7264.53     6966.88    451.44 o
   1  17   3     3774.17     3741.90    396.24 o
   3  17   3       23.13      225.60    218.90 o
   5  17   3    28935.86    32045.98    560.58 o
   7  17   3     3105.50     2841.49    293.08 o
   9  17   3     2701.64     2520.61    426.65 o
  11  17   3        6.64       -3.11    365.53 o
  13  17   3     2486.66     2292.30    433.97 o
  15  17   3     5454.53     4596.45    434.15 o
  17  17   3      633.80      504.28    134.59 o
 -18  18   3     1561.01      614.83    239.34 o
 -16  18   3      645.14     1054.49    366.16 o
 -14  18   3     2323.38     2679.78    496.86 o
 -12  18   3       29.90      171.18    184.24 o
 -10  18   3     4822.14     5600.83    414.39 o
  -8  18   3     6985.67     6214.38    340.14 o
  -6  18   3     1098.16      734.37    285.80 o
  -4  18   3    25541.67    25910.85    667.21 o
  -2  18   3    13606.29    13663.53    984.46 o
   0  18   3       47.98      161.29    181.86 o
   2  18   3     7010.79     6615.40    293.71 o
   4  18   3     8421.41     8086.11    318.01 o
   6  18   3      956.58     1409.51    259.86 o
   8  18   3     2414.50     2663.22    301.28 o
  10  18   3       64.42      106.90    415.75 o
  12  18   3       10.80      246.77    354.21 o
  14  18   3     1423.19     1228.97    389.28 o
  16  18   3      524.00      371.42    147.69 o
 -17  19   3       58.60       70.71    235.46 o
 -15  19   3     2236.73     2516.57    441.52 o
 -13  19   3      914.64      732.87    258.34 o
 -11  19   3     1399.26     2293.24    340.12 o
  -9  19   3     3167.06     3386.47    338.79 o
  -7  19   3     2275.85     2642.65    267.47 o
  -5  19   3     2250.70     2436.39    330.58 o
  -3  19   3     3428.44     3162.28    360.16 o
  -1  19   3     1412.30     1290.29    345.75 o
   1  19   3     8025.68     7850.28    353.38 o
   3  19   3        5.50       30.32    218.34 o
   5  19   3      192.71      141.54    204.52 o
   7  19   3      160.57      381.80    226.32 o
   9  19   3     1665.71     2852.00    492.38 o
  11  19   3      114.00      -54.32    342.57 o
  13  19   3     1849.63     2054.85    410.37 o
  15  19   3       38.54      152.38    141.07 o
 -16  20   3      249.53       92.33    267.85 o
 -14  20   3      283.00      261.25    345.15 o
 -12  20   3     5854.12     7972.57    448.61 o
 -10  20   3      898.39     1335.33    346.82 o
  -8  20   3      312.57      342.83    210.83 o
  -6  20   3     1401.20     1518.03    233.70 o
  -4  20   3     1961.02     2185.06    313.64 o
  -2  20   3    10946.42    10199.57    574.55 o
   0  20   3     3407.91     3440.52    283.95 o
   2  20   3     6534.53     7139.31    345.41 o
   4  20   3      312.83      161.78    203.62 o
   6  20   3     8101.85     9030.32    480.07 o
   8  20   3     7053.79     8880.65    479.07 o
  10  20   3       99.74      160.20    358.36 o
  12  20   3     2491.42     3200.20    441.44 o
  14  20   3        0.15      152.57    276.95 o
 -17  21   3       14.30      -30.05    208.06 o
 -15  21   3      949.00     1107.41    316.13 o
 -13  21   3      188.79       41.77    342.21 o
 -11  21   3     1217.82     1316.36    293.71 o
  -9  21   3     3003.99     2866.41    346.54 o
  -7  21   3     6383.82     7223.60    361.82 o
  -5  21   3     1060.33      991.07    254.86 o
  -3  21   3     2585.73     3512.19    351.80 o
  -1  21   3     1373.09     1307.25    291.99 o
   1  21   3    18730.86    18514.50    504.06 o
   3  21   3     1622.12     1567.00    248.65 o
   5  21   3      858.36      804.41    282.25 o
   7  21   3     3317.17     4252.15    382.54 o
   9  21   3      567.43      699.37    436.60 o
  11  21   3     1030.34     1143.40    393.01 o
  13  21   3      745.14      666.09    319.11 o
  15  21   3       55.97      -79.80     79.80 o
 -16  22   3      119.09     -240.14    240.14 o
 -14  22   3      157.79      331.58    303.24 o
 -12  22   3      877.46      981.08    255.94 o
 -10  22   3        2.34      115.95    229.61 o
  -8  22   3     2094.85     1992.59    322.62 o
  -6  22   3     2312.47     2249.57    284.13 o
  -4  22   3     1705.77     1648.69    246.68 o
  -2  22   3     1613.83     1571.48    340.33 o
   0  22   3     4141.54     3304.09    419.69 o
   2  22   3       18.92      -77.91    190.72 o
   4  22   3       77.68       98.66    218.96 o
   6  22   3      140.09       94.38    262.28 o
   8  22   3     2305.46     2011.44    498.67 o
  10  22   3      559.51      259.04    410.21 o
  12  22   3        2.19       38.86    287.05 o
  14  22   3        5.72      168.24    123.50 o
 -15  23   3     1853.83     1692.16    301.46 o
 -13  23   3      125.37     -183.29    307.67 o
 -11  23   3      727.27      837.83    243.61 o
  -9  23   3      129.15      646.87    529.06 o
  -7  23   3      410.94      298.17    289.78 o
  -5  23   3      145.82      -21.91    219.11 o
  -3  23   3    12254.24    13361.92    460.76 o
  -1  23   3      226.96      459.22    221.59 o
   1  23   3       53.05     -195.88    252.56 o
   3  23   3      765.27      442.62    211.87 o
   5  23   3      394.99      423.63    266.08 o
   7  23   3      254.09      472.96    471.91 o
   9  23   3     2054.62     3554.73    513.35 o
  11  23   3       27.30        0.25    125.12 o
  13  23   3      904.64      800.70    141.18 o
 -14  24   3        5.46      -38.72    247.65 o
 -12  24   3      146.37      127.20    319.04 o
 -10  24   3      667.36      701.35    245.44 o
  -8  24   3       22.54      -76.74    262.52 o
  -6  24   3       82.95      215.45    220.15 o
  -4  24   3      839.15      576.21    239.04 o
  -2  24   3      732.28      737.33    218.70 o
   0  24   3      104.98      -71.85    190.27 o
   2  24   3      584.11      473.43    197.06 o
   4  24   3     1591.62     1775.28    304.32 o
   6  24   3     5095.75     4574.79    604.39 o
   8  24   3     3086.25     1240.60   1889.76 o
  10  24   3       89.52      100.24    114.30 o
  12  24   3      349.45        3.48    216.25 o
 -13  25   3      236.62      508.23    251.44 o
 -11  25   3     1076.67      913.33    341.60 o
  -9  25   3       35.19       74.84    221.69 o
  -7  25   3      281.18      356.13    233.58 o
  -5  25   3      879.98      732.94    226.04 o
  -3  25   3      169.21      277.51    209.33 o
  -1  25   3       30.88      123.46    172.40 o
   1  25   3     1039.99     1126.15    407.47 o
   3  25   3      706.63      330.80    265.17 o
   5  25   3     1128.94     1391.70    462.44 o
   7  25   3      678.72      585.32    384.26 o
   9  25   3      181.86        6.46    143.26 o
  11  25   3       81.49       18.09    262.69 o
 -12  26   3      607.68      483.33    275.30 o
 -10  26   3      171.33     -109.46    322.59 o
  -8  26   3       14.82       69.44    201.93 o
  -6  26   3       17.36      -29.16    222.78 o
  -4  26   3     1406.45     1382.75    234.74 o
  -2  26   3      796.48      565.83    192.03 o
   0  26   3      114.87      176.46    271.21 o
   2  26   3      835.18      339.51    243.03 o
   4  26   3      617.56      886.92    464.27 o
   6  26   3      611.30      373.76    384.94 o
   8  26   3      713.08      975.01    361.90 o
  10  26   3        5.29     -258.30    258.30 o
 -11  27   3      346.85      461.93    252.71 o
  -9  27   3        5.39      149.37    282.47 o
  -7  27   3       11.83     -138.66    201.21 o
  -5  27   3      575.43      496.51    205.42 o
  -3  27   3        8.24       -5.18     98.34 o
  -1  27   3      535.14       90.57    414.91 o
   1  27   3     2608.77     1203.90   1603.18 o
   3  27   3      191.18       56.41    350.03 o
   5  27   3     2175.69     2424.61    458.74 o
   7  27   3       12.91      141.37    294.37 o
   9  27   3     1804.97     1734.06    311.50 o
  -8  28   3     2895.61      873.80    216.12 o
  -6  28   3      941.13      627.19    361.13 o
  -4  28   3       10.80       82.85    125.34 o
  -2  28   3      487.58      262.12    263.85 o
   0  28   3       44.29       50.30    366.37 o
   2  28   3       28.86      134.89    342.52 o
   4  28   3      158.60      355.15    213.96 o
   6  28   3     6701.20     8493.89    502.34 o
   8  28   3       62.53       25.66    235.04 o
  -5  29   3       81.77     -100.69    100.69 o
  -3  29   3      171.42      422.57    172.24 o
  -1  29   3      670.35      408.73    343.16 o
   1  29   3      329.48      449.34    296.90 o
   3  29   3     1724.84     1353.46    339.04 o
   5  29   3      301.29      389.57    269.14 o
   0  30   3      126.11      126.01    273.54 o
   2  30   3     2158.54     1704.76    291.66 o
 -22   0   4       58.61       21.16    156.63 o
 -20   0   4     1684.09     2152.07    400.85 o
 -18   0   4      175.26       46.08    347.47 o
 -16   0   4      359.13      970.23    493.15 o
 -14   0   4    12759.65    13795.92    889.28 o
 -12   0   4     2783.16     2915.33    286.69 o
 -10   0   4    95665.13   106212.15   1986.44 o
  -8   0   4      129.35      177.51    203.34 o
  -6   0   4   111511.23   108690.06   1057.62 o
  -4   0   4    50222.93    44807.75    623.94 o
  -2   0   4    57564.26    72830.76   1003.29 o
   0   0   4   169262.22   188194.84   1938.31 o
   2   0   4    32185.77    34368.20    780.38 o
   4   0   4    63671.36    59232.44   1837.75 o
   6   0   4     6920.39     5416.81    474.34 o
   8   0   4    27075.42    28407.96   1143.76 o
  10   0   4      732.86      383.57    183.54 o
  12   0   4     2871.59     2419.33    310.07 o
  14   0   4       19.09      -14.80    204.92 o
  16   0   4     3213.93     2944.75    435.15 o
  18   0   4       12.51      -75.73    228.14 o
  20   0   4     2167.25     2365.79    261.86 o
 -23   1   4      934.83      616.84    153.55 o
 -21   1   4     1801.87     2438.13    227.55 o
 -19   1   4      407.79      234.74    213.17 o
 -17   1   4      425.49      228.75    153.98 o
 -15   1   4     2538.17     2099.51    168.09 o
 -13   1   4     5401.91     5213.78    210.21 o
 -11   1   4     2392.72     2617.19    306.58 o
  -9   1   4    29002.71    27749.70    682.28 o
  -7   1   4    32053.67    33602.90    463.73 o
  -5   1   4     7332.87     9627.41    322.08 o
  -3   1   4   100351.52    94826.98   1101.02 o
  -1   1   4    23964.73    28906.11    422.78 o
   1   1   4        4.32       35.09    115.87 o
   3   1   4      227.88      494.98    143.81 o
   5   1   4     2945.56     3054.19    252.34 o
   7   1   4     6945.98     6438.09    388.84 o
   9   1   4     2106.29     1011.92    140.70 o
  11   1   4    16642.04    14669.89    415.17 o
  13   1   4      258.11      192.68    189.84 o
  15   1   4      454.83      683.87    215.01 o
  17   1   4       13.33     -173.26    222.12 o
  19   1   4      476.79      437.95    169.98 o
 -22   2   4      256.54      222.29    133.12 o
 -20   2   4      160.88      137.01    198.32 o
 -18   2   4      787.08      773.90    239.24 o
 -16   2   4     1800.43     2199.61    266.19 o
 -14   2   4     4237.57     4411.08    270.11 o
 -12   2   4      399.72      655.48    138.40 o
 -10   2   4     4251.07     4785.34    323.01 o
  -8   2   4      369.71      113.55    126.68 o
  -6   2   4    13398.94    15932.16    338.62 o
  -4   2   4    10538.10     7684.82    233.38 o
  -2   2   4     1814.72     1405.36    127.46 o
   0   2   4     3338.32     2379.43    129.77 o
   2   2   4    14423.74    14789.08    363.55 o
   4   2   4    11108.02    11551.26    405.06 o
   6   2   4      324.11      362.19    182.22 o
   8   2   4      847.51      913.80    209.63 o
  10   2   4      901.48      673.29    162.61 o
  12   2   4    16506.90    18304.86    507.96 o
  14   2   4       15.02      216.75    227.80 o
  16   2   4      146.88      181.11    210.97 o
  18   2   4        0.25      133.42    178.43 o
  20   2   4      442.62      548.43    134.93 o
 -23   3   4      645.99      667.87    186.57 o
 -21   3   4      766.81      747.11    168.82 o
 -19   3   4     2297.56     2585.66    299.41 o
 -17   3   4     6948.56     7174.34    393.94 o
 -15   3   4        3.98     -131.08    192.42 o
 -13   3   4       15.14       48.03    142.59 o
 -11   3   4       16.70       72.64    122.84 o
  -9   3   4      337.78      157.62    165.00 o
  -7   3   4     1241.00     1022.56    159.75 o
  -5   3   4   319198.00   324376.66   1991.91 o
  -3   3   4   146729.92   143322.47   1183.71 o
  -1   3   4    21391.72    20942.28    493.40 o
   1   3   4     5486.30     3653.43    183.00 o
   3   3   4        9.02      184.94    200.01 o
   5   3   4     4405.93     5389.26    360.34 o
   7   3   4    21823.42    22755.45    687.44 o
   9   3   4      212.70      260.99    117.81 o
  11   3   4    20322.95    18949.01    578.99 o
  13   3   4     3770.01     3317.15    277.96 o
  15   3   4     4940.83     6226.53    418.09 o
  17   3   4     2358.70     2518.95    292.68 o
  19   3   4      245.89      205.57    163.72 o
 -22   4   4       36.95      260.46    213.30 o
 -20   4   4     3528.36     3434.26    285.63 o
 -18   4   4     6511.97     6716.42    405.76 o
 -16   4   4     9820.66     9921.25    382.89 o
 -14   4   4     2540.59     3657.28    223.96 o
 -12   4   4      742.89      354.17    169.23 o
 -10   4   4    13161.85    18658.14    622.21 o
  -8   4   4      446.68      286.55    170.03 o
  -6   4   4    27016.22    29068.15    435.59 o
  -4   4   4   104559.00   104757.95   1070.96 o
  -2   4   4   704149.94   671279.81   2554.39 o
   0   4   4   507041.38   493738.78   2862.39 o
   2   4   4    17259.54    16615.68    392.18 o
   4   4   4    27967.33    32076.42    758.05 o
   6   4   4      689.43      937.40    249.42 o
   8   4   4    11491.08    10263.59    590.77 o
  10   4   4     2264.15     3140.66    228.34 o
  12   4   4     1102.65     1000.48    178.35 o
  14   4   4     2451.94     3148.30    288.32 o
  16   4   4     2778.48     2486.34    300.27 o
  18   4   4     3663.14     3733.40    294.25 o
  20   4   4      154.62      274.02    169.87 o
 -21   5   4      866.77      847.97    196.54 o
 -19   5   4      239.10      631.60    301.20 o
 -17   5   4     1919.51     2122.44    358.45 o
 -15   5   4     6327.28     6944.54    437.80 o
 -13   5   4     9396.90    11223.44    330.69 o
 -11   5   4    18715.14    22425.44    629.81 o
  -9   5   4      195.59       40.10    207.43 o
  -7   5   4     6171.38     7352.17    426.33 o
  -5   5   4    20730.08    25253.29    488.99 o
  -3   5   4    69499.95    63575.81    818.27 o
  -1   5   4   140483.05   129417.16   1562.11 o
   1   5   4    25450.56    24788.45    474.32 o
   3   5   4     1711.58     1267.26    172.50 o
   5   5   4    33208.39    34264.86    679.41 o
   7   5   4     8379.91     5935.52    436.76 o
   9   5   4    15521.67    12831.75    359.27 o
  11   5   4    16755.37    16732.83    462.29 o
  13   5   4     2241.28     2831.72    261.65 o
  15   5   4      619.32      867.40    253.82 o
  17   5   4    10617.13    12331.50    487.78 o
  19   5   4       57.91      212.85    130.28 o
 -22   6   4     1411.49     1232.52    236.55 o
 -20   6   4      641.02      345.88    160.24 o
 -18   6   4       30.26       76.94    190.96 o
 -16   6   4      361.08       33.79    253.53 o
 -14   6   4        5.97     -113.85    201.83 o
 -12   6   4    17673.63    20305.86    497.05 o
 -10   6   4     5662.12     6530.60    501.77 o
  -8   6   4     2431.51     3399.74    348.25 o
  -6   6   4    42195.04    30365.76    669.78 o
  -4   6   4    40236.01    36541.49    626.47 o
  -2   6   4     5677.75     7112.69    264.96 o
   0   6   4    54495.46    53650.89    966.50 o
   2   6   4       48.20      251.88    116.47 o
   4   6   4    21752.56    20633.28    549.58 o
   6   6   4     9754.57     8690.10    381.80 o
   8   6   4     1331.58     1191.91    286.46 o
  10   6   4     1219.18      902.42    169.07 o
  12   6   4     1520.22     1661.55    220.53 o
  14   6   4      241.98      232.23    188.67 o
  16   6   4     2894.41     2709.32    295.85 o
  18   6   4      160.81      163.91    147.91 o
  20   6   4      135.38      135.42    165.21 o
 -21   7   4      890.18     1242.89    283.51 o
 -19   7   4     2851.71     2867.88    462.11 o
 -17   7   4     2757.24     3432.24    310.98 o
 -15   7   4     1198.26     1126.40    232.85 o
 -13   7   4     8542.69     8032.31    463.40 o
 -11   7   4     1449.87      434.11    230.35 o
  -9   7   4       44.43      309.50    195.05 o
  -7   7   4    27741.68    29425.65    822.41 o
  -5   7   4    39042.51    41021.50    710.92 o
  -3   7   4     6270.77     3822.57    252.01 o
  -1   7   4     6229.04     5879.93    288.55 o
   1   7   4    20143.64    15451.53    466.25 o
   3   7   4      237.05      618.31    145.02 o
   5   7   4     1177.83      965.75    157.28 o
   7   7   4    17818.17    16828.78    727.04 o
   9   7   4       14.12     -123.74    123.74 o
  11   7   4     9765.74    10075.49    373.08 o
  13   7   4      880.81      836.67    329.96 o
  15   7   4      339.95      369.39    211.89 o
  17   7   4       39.42       78.21    131.48 o
  19   7   4        9.46     -159.99    199.75 o
 -22   8   4      421.17      382.66    145.13 o
 -20   8   4     1001.49     1363.37    331.51 o
 -18   8   4       42.29      181.54    295.49 o
 -16   8   4    12127.35    12754.92    477.38 o
 -14   8   4     3045.01     3425.60    285.07 o
 -12   8   4     3679.58     4745.41    262.15 o
 -10   8   4     4135.91     3839.06    300.04 o
  -8   8   4    10555.46    14594.21    626.68 o
  -6   8   4      581.34      683.41    151.13 o
  -4   8   4       75.33      -47.19     55.45 o
  -2   8   4     5368.49     5323.58    239.73 o
   0   8   4     2378.42     1800.12    215.36 o
   2   8   4     3856.99     3854.09    277.00 o
   4   8   4    25217.22    30477.34    599.20 o
   6   8   4      196.55      303.46    183.02 o
   8   8   4       14.11      133.91    168.65 o
  10   8   4      555.75       74.55    137.59 o
  12   8   4      325.90      171.42    178.01 o
  14   8   4     3716.54     4197.41    317.52 o
  16   8   4      978.05     1319.88    336.55 o
  18   8   4      404.16      458.12    259.06 o
 -21   9   4     1206.61     1180.74    228.15 o
 -19   9   4      707.34      470.15    239.70 o
 -17   9   4       20.51       65.06    317.48 o
 -15   9   4      274.28     -262.99    296.36 o
 -13   9   4       87.71      301.56    177.57 o
 -11   9   4     4584.29     2831.36    238.73 o
  -9   9   4     4448.71     4673.60    425.16 o
  -7   9   4      258.38      230.53    154.25 o
  -5   9   4    10099.73    10531.01    414.49 o
  -3   9   4      261.20      503.99     94.69 o
  -1   9   4    12406.05     9568.03    407.28 o
   1   9   4     2238.45     2558.41    235.45 o
   3   9   4    14978.92    13792.84    366.89 o
   5   9   4      163.29      299.86    200.85 o
   7   9   4     3733.69     4522.90    285.44 o
   9   9   4      200.89      384.92    133.46 o
  11   9   4      145.51       14.28    225.77 o
  13   9   4        4.12     -185.03    359.70 o
  15   9   4      317.75      242.04    183.26 o
  17   9   4      149.47     -111.92    142.41 o
  19   9   4      578.17      593.81    181.21 o
 -22  10   4      105.45     -195.51    195.51 o
 -20  10   4       41.51     -155.74    199.12 o
 -18  10   4      298.93      364.03    280.50 o
 -16  10   4       72.26      225.62    298.26 o
 -14  10   4     1506.38     1307.32    350.60 o
 -12  10   4    14531.23    14872.19    446.10 o
 -10  10   4     1246.73     1334.94    216.36 o
  -8  10   4      279.33      114.93    155.05 o
  -6  10   4    73686.01    67957.59    994.30 o
  -4  10   4     1642.82      600.49    122.73 o
  -2  10   4    19040.79    18857.72    764.26 o
   0  10   4     3184.65     4834.75    316.73 o
   2  10   4    35846.55    38034.08    884.78 o
   4  10   4     3559.49     2387.20    252.42 o
   6  10   4        4.60       15.66    142.00 o
   8  10   4     2297.34     1228.00    163.75 o
  10  10   4     1064.80     1457.50    269.60 o
  12  10   4     9613.15    11451.02    649.05 o
  14  10   4     2047.30     2381.44    280.43 o
  16  10   4       46.79      155.77    191.91 o
  18  10   4       93.04       42.81    129.96 o
 -21  11   4      254.90      173.87    172.07 o
 -19  11   4     4283.01     3896.37    425.54 o
 -17  11   4      377.19      450.20    266.98 o
 -15  11   4     1042.83     1194.18    272.41 o
 -13  11   4     4125.79     4602.34    332.96 o
 -11  11   4    23373.97    22153.48    507.13 o
  -9  11   4     1846.09     1609.16    275.82 o
  -7  11   4    17790.19    15917.09    862.85 o
  -5  11   4     9987.14    10272.18    516.76 o
  -3  11   4     3207.81     4431.90    366.62 o
  -1  11   4    57017.78    64097.04   1430.65 o
   1  11   4    56093.77    57824.86    986.92 o
   3  11   4    20440.91    20011.87   1167.61 o
   5  11   4       55.12      232.82    160.74 o
   7  11   4    29417.75    34218.43    969.87 o
   9  11   4     7457.06     7100.02    527.53 o
  11  11   4     1439.24     1715.45    382.11 o
  13  11   4      134.77      -58.62    238.31 o
  15  11   4     3273.37     3089.05    475.58 o
  17  11   4      231.62      139.05    114.16 o
 -20  12   4      200.10      317.73    190.13 o
 -18  12   4      873.13      532.66    278.16 o
 -16  12   4     2497.89     2859.30    508.45 o
 -14  12   4    26507.17    28812.35    706.82 o
 -12  12   4     3058.78     3050.22    298.92 o
 -10  12   4      355.17      320.64    212.54 o
  -8  12   4     1077.45      596.43    333.88 o
  -6  12   4    19206.86    19640.67    744.62 o
  -4  12   4     2791.74     2601.34    318.39 o
  -2  12   4    10165.47     9855.25    572.88 o
   0  12   4    16203.84    16117.13    775.80 o
   2  12   4    10076.69     9250.13    648.47 o
   4  12   4     2521.45     5049.25    530.42 o
   6  12   4    19342.91    21568.96    581.53 o
   8  12   4       26.67      265.97    208.89 o
  10  12   4     2602.55     2843.23    308.69 o
  12  12   4      548.89      566.57    482.38 o
  14  12   4     1325.95     1421.51    251.31 o
  16  12   4      126.95      161.85    256.16 o
  18  12   4     1410.71      647.75    653.12 o
 -21  13   4        8.49       99.84    221.56 o
 -19  13   4     3931.24     3952.64    367.48 o
 -17  13   4        0.28     -154.94    207.24 o
 -15  13   4     1540.27     1522.84    291.16 o
 -13  13   4     9540.52     9213.04    437.20 o
 -11  13   4        6.83       65.09    210.60 o
  -9  13   4     1207.96     1605.23    811.05 o
  -7  13   4     9168.11    10326.60    491.18 o
  -5  13   4    10391.38     9475.51    972.31 o
  -3  13   4     2697.71     2197.86    444.38 o
  -1  13   4    14566.13    11783.11    648.34 o
   1  13   4    11193.45    11229.59    716.23 o
   3  13   4     1212.64     1072.93    235.70 o
   5  13   4      254.53      -36.62    146.35 o
   7  13   4      120.67     -144.43    291.28 o
   9  13   4     6518.04     6634.41    745.22 o
  11  13   4      882.28      708.36    269.91 o
  13  13   4     1033.96     1097.88    263.01 o
  15  13   4     2842.24     2731.50    489.50 o
  17  13   4     3126.45     1775.60    369.17 o
 -20  14   4      319.22      -15.90    113.99 o
 -18  14   4      440.05      234.12    213.20 o
 -16  14   4      106.31       16.06    271.93 o
 -14  14   4     8127.88     8598.88    336.74 o
 -12  14   4     1034.46      613.42    258.42 o
 -10  14   4     5835.28     5858.42    350.84 o
  -8  14   4      132.37       -8.37    166.19 o
  -6  14   4    30700.08    26247.73    959.96 o
  -4  14   4     1053.83      830.11    331.66 o
  -2  14   4     3335.77     2491.43    371.84 o
   0  14   4     6397.89     6881.07    433.41 o
   2  14   4     1685.88     1171.17    227.09 o
   4  14   4    20341.02    20059.61    472.50 o
   6  14   4     2902.69     2789.97    251.88 o
   8  14   4     8588.13     8255.27    387.89 o
  10  14   4      261.51       87.63    276.66 o
  12  14   4    10917.05    14402.90    920.24 o
  14  14   4     2127.30     2090.06    278.66 o
  16  14   4     2264.84     1351.39    315.03 o
 -19  15   4     2017.11      332.91    774.37 o
 -17  15   4      199.54     -218.28    243.51 o
 -15  15   4     4937.27     5528.51    839.26 o
 -13  15   4        6.86       49.83    152.88 o
 -11  15   4     2181.32     2561.45    297.93 o
  -9  15   4    26336.24    26669.65    619.66 o
  -7  15   4     5473.14     6602.05    386.12 o
  -5  15   4     4409.85     5715.15    305.22 o
  -3  15   4    13317.05    14468.57    473.82 o
  -1  15   4    14485.71    13629.64    565.54 o
   1  15   4     5709.22     5842.74    273.90 o
   3  15   4      515.44      143.00    136.94 o
   5  15   4      487.24     1131.36    297.06 o
   7  15   4    24658.44    27322.35    635.63 o
   9  15   4     1983.65     3535.68    410.20 o
  11  15   4     4395.16     3509.74    417.89 o
  13  15   4     2288.45     1890.81    435.90 o
  15  15   4     1562.83     1274.17    320.32 o
  17  15   4      292.43      180.65    145.25 o
 -20  16   4       56.22      128.47    174.69 o
 -18  16   4     1594.23      968.81    309.30 o
 -16  16   4     2272.86     1071.30    949.90 o
 -14  16   4       14.90     -141.55    176.49 o
 -12  16   4     2637.57     2625.98    312.66 o
 -10  16   4     8198.20     8845.25    427.97 o
  -8  16   4      821.91      931.32    266.67 o
  -6  16   4       17.61      103.51    227.14 o
  -4  16   4     3188.72     3234.09    288.21 o
  -2  16   4    10227.61    10661.52    407.93 o
   0  16   4     6247.06     4791.72    234.16 o
   2  16   4      290.62       87.74    126.49 o
   4  16   4    26960.29    26311.51    578.07 o
   6  16   4     5793.40     4661.89    322.87 o
   8  16   4      149.58      119.44    226.89 o
  10  16   4     4050.98     4167.09    464.66 o
  12  16   4        3.44       22.41    366.62 o
  14  16   4     1060.38      724.75    333.61 o
  16  16   4      194.75      175.93    202.97 o
 -19  17   4       52.08      -51.48    228.29 o
 -17  17   4        0.15     -325.93    344.76 o
 -15  17   4       71.47      197.97    399.20 o
 -13  17   4     8790.04     8924.61    374.07 o
 -11  17   4       34.39     -209.12    246.27 o
  -9  17   4      614.32      567.81    191.96 o
  -7  17   4       20.51      157.80    251.22 o
  -5  17   4     3627.93     3355.63    314.88 o
  -3  17   4    17569.00    16188.70    689.55 o
  -1  17   4    16851.78    14741.89    486.18 o
   1  17   4       42.79      208.45    143.80 o
   3  17   4       41.29      357.05    174.29 o
   5  17   4     2518.55     2730.81    266.73 o
   7  17   4       91.51      238.97    237.76 o
   9  17   4      343.41      203.94    250.36 o
  11  17   4     7593.89     6852.91    610.43 o
  13  17   4        0.96        0.00    339.22 o
  15  17   4      481.83      649.72    278.63 o
 -18  18   4       41.36       82.64    233.02 o
 -16  18   4       60.06       70.68    364.59 o
 -14  18   4     2747.54     2858.74    329.05 o
 -12  18   4      156.02      -68.94    191.72 o
 -10  18   4     1147.94      848.07    222.20 o
  -8  18   4     8676.16     7793.60    428.34 o
  -6  18   4      850.50      737.80    271.10 o
  -4  18   4     1750.19     1917.64    273.25 o
  -2  18   4      685.50      978.30    255.65 o
   0  18   4     1179.24     1038.85    210.04 o
   2  18   4     6664.45     6811.06    311.90 o
   4  18   4     4873.19     5144.49    334.82 o
   6  18   4      151.69      112.81    271.32 o
   8  18   4      541.39     1075.90    364.43 o
  10  18   4     3416.64     3624.06    533.81 o
  12  18   4       55.95      340.87    366.02 o
  14  18   4      601.13      663.34    296.03 o
  16  18   4      115.47      324.46    148.07 o
 -17  19   4       15.53       73.18    275.76 o
 -15  19   4       85.25       56.25    298.79 o
 -13  19   4      760.42      851.88    270.96 o
 -11  19   4      242.80      105.36    282.62 o
  -9  19   4       12.17     -212.01    247.39 o
  -7  19   4     2970.09     3937.05    291.48 o
  -5  19   4    11415.54    11758.26    508.38 o
  -3  19   4    14914.17    14793.38    551.41 o
  -1  19   4      224.56      167.36    307.64 o
   1  19   4     2322.40     2869.64    242.49 o
   3  19   4     6143.11     7245.69    397.58 o
   5  19   4       87.24      360.84    229.62 o
   7  19   4     1775.78     2376.24    334.72 o
   9  19   4     2314.43     2491.84    494.48 o
  11  19   4       78.61      162.87    362.85 o
  13  19   4     4637.23     3394.42    412.15 o
  15  19   4       34.93      145.04    140.31 o
 -18  20   4        7.59       71.92    199.45 o
 -16  20   4     2169.47     1902.96    363.03 o
 -14  20   4     2779.47     2845.23    479.44 o
 -12  20   4     1944.04     2284.91    324.26 o
 -10  20   4      349.86      648.56    289.00 o
  -8  20   4     2742.12     2820.73    287.64 o
  -6  20   4      678.87      887.34    308.31 o
  -4  20   4    17038.16    17714.62    614.97 o
  -2  20   4      791.76      143.83    363.70 o
   0  20   4     6878.03     6784.08    334.89 o
   2  20   4     1434.47     1263.23    292.01 o
   4  20   4    18990.44    18448.56    629.04 o
   6  20   4     4125.99     4531.48    374.71 o
   8  20   4     2773.38     3289.04    541.35 o
  10  20   4     1520.90     1289.39    404.76 o
  12  20   4        2.65      164.19    312.88 o
  14  20   4      325.14      422.37    151.26 o
 -17  21   4      155.61      345.09    219.53 o
 -15  21   4      923.29      442.86    330.92 o
 -13  21   4       17.54     -105.92    221.94 o
 -11  21   4     1388.55     1513.47    309.28 o
  -9  21   4     2846.78     3128.50    347.25 o
  -7  21   4     2920.24     3173.25    289.33 o
  -5  21   4     1104.07     1616.12    329.39 o
  -3  21   4    19220.26    20168.64    738.24 o
  -1  21   4     6149.49     5882.09    450.74 o
   1  21   4     3076.42     2778.45    271.92 o
   3  21   4       39.14      193.27    257.66 o
   5  21   4     5374.92     4760.35    392.32 o
   7  21   4     1460.88     1481.75    475.88 o
   9  21   4      163.84      324.75    382.08 o
  11  21   4     3572.33     3796.01    486.12 o
  13  21   4     2039.35     1513.58    206.87 o
 -16  22   4      276.36     -103.89    234.26 o
 -14  22   4       42.85       36.84    318.79 o
 -12  22   4     2097.26     3118.31    316.93 o
 -10  22   4     1258.73     1338.09    297.02 o
  -8  22   4      460.06      703.38    275.21 o
  -6  22   4     2341.05     2662.78    297.00 o
  -4  22   4    10971.82    11112.06    573.05 o
  -2  22   4      398.77      358.95    343.20 o
   0  22   4    14401.91    15571.72    658.03 o
   2  22   4     5579.48     4614.55    313.18 o
   4  22   4     2507.71     2239.37    342.01 o
   6  22   4       28.25     -138.36    443.41 o
   8  22   4      150.97      221.54    405.38 o
  10  22   4      911.70     1347.37    425.14 o
  12  22   4       61.60      114.94    146.06 o
 -15  23   4      132.19      253.79    252.95 o
 -13  23   4      765.96      925.50    354.81 o
 -11  23   4      161.71       68.24    212.45 o
  -9  23   4      563.13      408.43    257.47 o
  -7  23   4     1220.17     1661.63    270.98 o
  -5  23   4     2096.44     1974.88    271.63 o
  -3  23   4     8068.62     9770.01    415.80 o
  -1  23   4       29.06       21.70    320.83 o
   1  23   4     3385.52     3451.61    250.81 o
   3  23   4      184.11       10.41    234.76 o
   5  23   4      369.14      296.34    488.60 o
   7  23   4     2261.76     2701.00    537.01 o
   9  23   4       14.90      -98.83    190.72 o
  11  23   4      516.49      450.61    170.28 o
  13  23   4      249.43       80.60    212.91 o
 -14  24   4      503.04      408.46    281.21 o
 -12  24   4        3.37     -132.45    324.27 o
 -10  24   4     1272.87     1237.19    276.57 o
  -8  24   4     1438.99     1845.95    293.46 o
  -6  24   4      324.50      586.93    232.82 o
  -4  24   4     3916.50     4652.88    329.70 o
  -2  24   4     2235.06     2347.79    217.83 o
   0  24   4      964.89      943.46    215.57 o
   2  24   4       45.70       20.92    452.36 o
   4  24   4       32.52      239.57    442.01 o
   6  24   4      238.48      294.67    429.42 o
   8  24   4        7.84      -49.59    128.29 o
  10  24   4      818.14      215.50    620.83 o
  12  24   4      113.56       76.27    214.05 o
 -13  25   4     5191.44     4248.52    389.17 o
 -11  25   4      249.96      180.00    186.29 o
  -9  25   4       44.44      -66.81    209.85 o
  -7  25   4      765.34      876.88    249.98 o
  -5  25   4      240.77      -58.64    215.63 o
  -3  25   4     2361.07     2066.61    262.14 o
  -1  25   4     1958.98     2012.63    213.39 o
   1  25   4     2859.30     2077.51    565.34 o
   3  25   4        3.00        8.62    408.51 o
   5  25   4      479.01      427.79    442.39 o
   7  25   4      102.69      103.23    393.84 o
   9  25   4      355.27     -133.14    250.66 o
  11  25   4     1689.19     1324.22    274.13 o
 -12  26   4     1614.66     1317.80    308.37 o
 -10  26   4     4555.25     5162.79    306.56 o
  -8  26   4      649.00      399.85    219.50 o
  -6  26   4     1349.25     1253.76    252.61 o
  -4  26   4     1971.05     2382.14    260.08 o
  -2  26   4     1530.39     1124.53    210.71 o
   0  26   4     1151.91      731.56    317.23 o
   2  26   4        4.48      127.99    422.91 o
   4  26   4       56.56      -42.83    344.52 o
   6  26   4      843.20      672.74    390.46 o
   8  26   4     2309.73     2285.97    410.81 o
  10  26   4       23.60       11.60    220.01 o
  -9  27   4     1210.16     1718.93    393.25 o
  -7  27   4      255.01      394.42    191.27 o
  -5  27   4     1487.82     1701.03    801.00 o
  -3  27   4     3909.62      258.92    477.62 o
  -1  27   4     1803.21     1363.15    476.73 o
   1  27   4      538.58     1307.37    269.01 o
   3  27   4     1337.25     1925.97    439.50 o
   5  27   4      456.87     1075.92    380.26 o
   7  27   4      123.51      -80.35    288.04 o
   9  27   4     1246.63      927.08    248.84 o
  -8  28   4      326.74      -74.70     74.70 o
  -6  28   4      269.97       45.21    286.18 o
  -4  28   4      432.35     -108.42    108.42 o
  -2  28   4     1226.46     1787.94    420.15 o
   0  28   4     1890.07     2029.55    420.52 o
   2  28   4       24.98      201.62    190.46 o
   4  28   4      209.18      736.23    197.36 o
   6  28   4      361.52      508.17    179.51 o
  -1  29   4     1166.29     1866.48    364.46 o
   1  29   4      257.46      258.27    321.08 o
   3  29   4      183.06     -158.21    242.28 o
   5  29   4     1097.62      932.28    274.80 o
   0  30   4      536.88      631.22    260.80 o
   2  30   4       12.86      172.53    236.40 o
 -23   1   5        7.25       -7.11    155.14 o
 -21   1   5     1500.64     2030.56    376.64 o
 -19   1   5      662.74      983.92    245.85 o
 -17   1   5        8.07      -26.16    162.29 o
 -15   1   5       69.99       34.24    120.00 o
 -13   1   5    24446.06    26267.11    386.70 o
 -11   1   5     4042.54     2882.04    291.32 o
  -9   1   5       48.10      -15.44    144.94 o
  -7   1   5    41983.17    39930.41    520.77 o
  -5   1   5      218.48       83.26    110.91 o
  -3   1   5       20.65      316.63    133.30 o
  -1   1   5    60643.50    56101.16    645.43 o
   1   1   5    24517.08    26308.33    573.99 o
   3   1   5    53963.55    56281.77    769.73 o
   5   1   5     6609.83     4741.29    255.37 o
   7   1   5     5318.63     5802.07    383.29 o
   9   1   5    12763.97    11797.91    342.90 o
  11   1   5      725.79      642.15    174.02 o
  13   1   5      775.69      953.25    215.93 o
  15   1   5     2871.20     2653.25    301.45 o
  17   1   5       11.22      -49.61    268.89 o
  19   1   5       14.19      232.06    130.35 o
 -22   2   5      476.07      436.62    144.40 o
 -20   2   5     1890.06     1466.53    244.28 o
 -18   2   5     3330.18     3937.16    349.00 o
 -16   2   5     7942.60     8600.92    748.46 o
 -14   2   5     3289.38     2376.76    206.69 o
 -12   2   5    12001.20    12822.36    353.42 o
 -10   2   5       93.68      386.97    144.92 o
  -8   2   5     1441.56      764.31    136.14 o
  -6   2   5     5219.99     7014.36    265.28 o
  -4   2   5    29167.79    26414.11    342.82 o
  -2   2   5    51590.36    48142.59    516.91 o
   0   2   5   620093.69   590616.69   2622.81 o
   2   2   5   173538.00   167731.44   1616.77 o
   4   2   5      862.34      643.62    178.77 o
   6   2   5     3282.00     1159.31    222.49 o
   8   2   5     1267.28     1427.36    252.01 o
  10   2   5     7268.51     8577.76    326.45 o
  12   2   5    29913.17    25885.09    614.07 o
  14   2   5    11583.03    10525.47    461.58 o
  16   2   5      969.39     1099.73    240.94 o
  18   2   5     1502.23     2033.26    258.46 o
  20   2   5      319.69      381.64    156.02 o
 -23   3   5      191.91       49.68    160.28 o
 -21   3   5      619.30      819.20    152.06 o
 -19   3   5      486.94      612.60    251.26 o
 -17   3   5     5189.90     5800.48    401.57 o
 -15   3   5     3922.44     3367.44    203.06 o
 -13   3   5      413.59      462.03    119.09 o
 -11   3   5    54377.48    59419.90   1143.38 o
  -9   3   5     5705.42     4101.80    264.63 o
  -7   3   5     2426.67     3552.54    185.40 o
  -5   3   5     1084.51      620.38    100.27 o
  -3   3   5    10052.20    10937.83    393.06 o
  -1   3   5     2097.01     1865.51    116.19 o
   1   3   5    58046.70    53289.51    705.47 o
   3   3   5      853.92      718.76    200.36 o
   5   3   5     8029.74     8221.94    461.46 o
   7   3   5    16652.07    18018.82    755.83 o
   9   3   5     1192.53      990.23    160.27 o
  11   3   5     2639.48     2940.38    238.04 o
  13   3   5     1282.56     1118.05    218.12 o
  15   3   5      326.41      506.77    245.49 o
  17   3   5      250.69      287.35    206.26 o
  19   3   5     1859.89     2340.65    196.34 o
 -22   4   5       98.66      139.64    177.97 o
 -20   4   5        3.96       92.94    230.47 o
 -18   4   5      351.78      400.11    235.42 o
 -16   4   5     3622.76     3168.77    272.29 o
 -14   4   5        2.05      244.47    214.35 o
 -12   4   5    13466.77    14907.14    426.61 o
 -10   4   5      920.66      514.59    190.17 o
  -8   4   5      798.62      815.57    169.14 o
  -6   4   5     6493.18     6526.98    353.95 o
  -4   4   5   226718.47   215190.31   2389.95 o
  -2   4   5   145151.64   135831.13   1274.00 o
   0   4   5      406.84      413.76     79.20 o
   2   4   5    33419.22    29967.54    566.15 o
   4   4   5     9177.63     8016.58    352.16 o
   6   4   5     2280.92     2264.27    296.59 o
   8   4   5     6987.25     6688.83    340.38 o
  10   4   5     3889.79     2861.18    225.28 o
  12   4   5      431.39      171.79    157.49 o
  14   4   5      295.24      129.21    170.49 o
  16   4   5     1957.24     2127.78    270.81 o
  18   4   5      987.01     1195.43    200.08 o
  20   4   5       62.16     -165.30    165.30 o
 -23   5   5      431.82      435.28    146.89 o
 -21   5   5       88.47      157.25    177.91 o
 -19   5   5       39.10      -21.92    188.73 o
 -17   5   5     1681.96      997.03    245.10 o
 -15   5   5       17.96       73.89    232.32 o
 -13   5   5     2683.23     3265.95    268.81 o
 -11   5   5    56549.93    67285.67   2601.60 o
  -9   5   5     1587.08     1883.33    294.96 o
  -7   5   5     1984.29     2315.37    211.91 o
  -5   5   5    46265.01    44205.14    786.67 o
  -3   5   5      469.20       67.98    165.13 o
  -1   5   5     4293.11     4311.43    373.77 o
   1   5   5    37064.58    44206.65    763.43 o
   3   5   5      836.56      603.95    148.36 o
   5   5   5    16748.69    14280.01    477.74 o
   7   5   5     6412.04     5796.10    369.92 o
   9   5   5     1295.14      924.47    158.07 o
  11   5   5     5163.55     5041.78    288.34 o
  13   5   5      145.57     -117.71    162.69 o
  15   5   5       50.50      417.44    245.20 o
  17   5   5      351.89      112.20    186.23 o
  19   5   5      650.15      827.87    145.02 o
 -22   6   5     4585.09     5784.49    393.46 o
 -20   6   5      342.47      247.83    176.44 o
 -18   6   5       19.58      -21.44    187.32 o
 -16   6   5    15860.89    15359.66    476.46 o
 -14   6   5      555.25      606.95    135.18 o
 -12   6   5       43.50     -103.99    236.82 o
 -10   6   5    10443.78    12485.87    662.96 o
  -8   6   5       80.36      810.52    263.16 o
  -6   6   5      167.96      -49.81    139.24 o
  -4   6   5     3123.02     1688.84    202.41 o
  -2   6   5    38271.28    36870.20    539.19 o
   0   6   5   136799.19   130259.85   1258.43 o
   2   6   5    17940.09    19964.25    439.94 o
   4   6   5    60030.76    65142.25    945.04 o
   6   6   5     8549.78     7461.07    384.45 o
   8   6   5    19743.43    19208.41    428.02 o
  10   6   5     2833.83     4121.59    252.31 o
  12   6   5    18315.16    18757.81    523.24 o
  14   6   5     6959.11     7527.14    386.79 o
  16   6   5     1290.75     1533.55    195.24 o
  18   6   5      197.59      309.49    162.81 o
 -21   7   5      253.26      346.75    261.37 o
 -19   7   5      154.94       -5.60    321.54 o
 -17   7   5      520.59      500.83    168.41 o
 -15   7   5     7016.18     6986.79    346.93 o
 -13   7   5     2802.32     2737.76    261.25 o
 -11   7   5    19468.86    21219.72    662.91 o
  -9   7   5      531.10      642.60    231.96 o
  -7   7   5       40.28       79.14    167.03 o
  -5   7   5    11093.44     9358.58    323.66 o
  -3   7   5      501.78      575.74     86.92 o
  -1   7   5    15749.08    15415.74    443.61 o
   1   7   5      499.69      667.95    176.38 o
   3   7   5       35.57      476.20    131.67 o
   5   7   5      387.38      450.65    255.16 o
   7   7   5    10093.47    10183.87    592.99 o
   9   7   5     2776.09     2836.43    213.43 o
  11   7   5     1072.17      681.22    188.00 o
  13   7   5      593.68      366.17    300.26 o
  15   7   5      270.73      256.67    192.01 o
  17   7   5      161.10       64.04    134.97 o
  19   7   5        9.47       37.25    156.87 o
 -22   8   5      228.59      136.02    170.50 o
 -20   8   5     1754.65     1776.79    358.73 o
 -18   8   5      312.68      176.42    314.01 o
 -16   8   5      905.39      842.71    353.88 o
 -14   8   5      448.21      304.02    263.21 o
 -12   8   5    27181.32    27447.87    934.92 o
 -10   8   5     2826.10     2446.70    270.32 o
  -8   8   5      605.80     1067.21    260.17 o
  -6   8   5     4825.83     5120.81    312.44 o
  -4   8   5    23991.58    20827.89    618.58 o
  -2   8   5     3210.33     2320.68    174.19 o
   0   8   5     4305.89     3745.81    284.93 o
   2   8   5     3663.86     3371.64    294.44 o
   4   8   5    18460.64    20558.34    506.80 o
   6   8   5     6962.50     4811.11    423.74 o
   8   8   5     2062.16     1728.78    170.41 o
  10   8   5     2377.35     2656.21    230.05 o
  12   8   5     2629.54     2097.50    462.21 o
  14   8   5    12466.58    14987.51    544.39 o
  16   8   5      341.37      155.08    131.32 o
  18   8   5      203.26      144.67    205.40 o
 -21   9   5       25.88     -100.56    207.76 o
 -19   9   5       59.00      223.77    319.04 o
 -17   9   5    14802.65    15848.05    609.82 o
 -15   9   5     4018.21     5413.13    508.70 o
 -13   9   5     4090.11     4135.59    289.72 o
 -11   9   5       23.89     -151.72    151.72 o
  -9   9   5        7.30      452.33    284.70 o
  -7   9   5     4071.40     4623.17    371.26 o
  -5   9   5     3749.58     3314.02    245.59 o
  -3   9   5      318.95       48.87     82.91 o
  -1   9   5      140.69      198.57    188.77 o
   1   9   5     1006.83     1982.49    247.11 o
   3   9   5      826.31      760.96    208.02 o
   5   9   5    16160.31    12817.39    522.19 o
   7   9   5    18363.20    17880.40    791.05 o
   9   9   5      624.44      410.48    133.77 o
  11   9   5      225.31      360.23    154.69 o
  13   9   5      115.46      638.58    360.79 o
  15   9   5     1559.59     1523.00    227.83 o
  17   9   5       10.07     -102.89    129.35 o
 -22  10   5      734.06      491.83    501.19 o
 -20  10   5      410.16      155.20    243.33 o
 -18  10   5     1210.51     1203.49    306.00 o
 -16  10   5      717.91      804.86    353.49 o
 -14  10   5      329.59     -227.51    242.11 o
 -12  10   5     2232.52     1712.82    238.93 o
 -10  10   5      142.38       -2.89    305.46 o
  -8  10   5      263.99       71.97    174.52 o
  -6  10   5     3276.84     3891.28    301.89 o
  -4  10   5      521.26      414.43    115.66 o
  -2  10   5     8875.64    11940.54    435.07 o
   0  10   5     2474.31     1857.60    219.54 o
   2  10   5    65664.36    71385.02   1864.85 o
   4  10   5     1628.31     1832.86    367.42 o
   6  10   5       12.26      220.71    135.47 o
   8  10   5     4952.62     5773.39    311.35 o
  10  10   5     2164.01     3024.51    218.03 o
  12  10   5     4845.39     5862.57    322.15 o
  14  10   5     3853.53     3233.42    275.03 o
  16  10   5       17.27       22.06    121.90 o
  18  10   5        8.59       74.62    161.46 o
 -21  11   5     1066.35      673.41    219.55 o
 -19  11   5     1690.19     2001.29    337.34 o
 -17  11   5     6288.17     6692.07    429.75 o
 -15  11   5     5306.50     5281.06    378.89 o
 -13  11   5      109.81      219.51    234.81 o
 -11  11   5    15664.83    15971.57    519.46 o
  -9  11   5     4424.73     3850.29    391.23 o
  -7  11   5      268.28     -262.48    364.03 o
  -5  11   5    10104.40    11148.98    445.11 o
  -3  11   5    33052.48    33806.13    661.20 o
  -1  11   5    27598.04    27955.38    849.58 o
   1  11   5      945.41      588.58    203.32 o
   3  11   5    19393.85    20269.14   1041.70 o
   5  11   5        2.43      -55.95    153.73 o
   7  11   5     8215.10    10047.99    660.82 o
   9  11   5     1709.93     1818.15    232.81 o
  11  11   5      120.57      -69.27    114.91 o
  13  11   5      475.11      369.71    256.03 o
  15  11   5       95.77      154.41    192.69 o
  17  11   5      488.65      342.96    122.92 o
 -20  12   5      204.90      389.77    229.20 o
 -18  12   5     2660.71     3085.15    376.91 o
 -16  12   5     1075.62     1224.72    276.14 o
 -14  12   5      205.60      162.65    207.42 o
 -12  12   5    19559.72    20737.15    772.90 o
 -10  12   5      402.07      670.58    610.80 o
  -8  12   5      405.58      312.39    327.94 o
  -6  12   5      791.18     1387.73    219.87 o
  -4  12   5    83375.05    78145.61   2525.68 o
  -2  12   5    38667.74    33854.06    944.26 o
   0  12   5     1883.23     1836.41    268.09 o
   2  12   5     6896.60     6634.21    602.55 o
   4  12   5    20420.62    19546.04    440.43 o
   6  12   5     1358.00     1910.54    209.21 o
   8  12   5     2628.56     2758.07    491.72 o
  10  12   5    21582.70    22973.26    718.60 o
  12  12   5     5562.85     4728.43    432.01 o
  14  12   5       91.91      227.96    194.08 o
  16  12   5       49.21       58.44     59.67 o
 -21  13   5       30.48     -125.72    222.30 o
 -19  13   5      962.94      629.74    276.62 o
 -17  13   5      630.25      440.98    277.11 o
 -15  13   5       93.18       -2.87    222.31 o
 -13  13   5     1448.17     1717.90    290.12 o
 -11  13   5      109.15      127.13    231.68 o
  -9  13   5     7664.82     8294.71   1186.31 o
  -7  13   5     3826.51     3819.24    502.42 o
  -5  13   5     1227.37     1031.62    298.32 o
  -3  13   5    12238.85    13119.37   1147.41 o
  -1  13   5     2690.18     2313.19    299.07 o
   1  13   5     1011.88      891.93    260.90 o
   3  13   5      117.42      175.46    144.24 o
   5  13   5      199.51      319.63    188.41 o
   7  13   5     4922.32     5144.92    325.30 o
   9  13   5     1034.04      905.95    303.23 o
  11  13   5     2557.89     2557.48    305.03 o
  13  13   5       69.39      -75.27    169.64 o
  15  13   5       72.65       18.27    121.44 o
  17  13   5      256.76       99.11    132.12 o
 -20  14   5       54.96      -73.67     73.67 o
 -18  14   5     4331.78     5145.59    420.35 o
 -16  14   5     3723.26     4163.45    342.78 o
 -14  14   5     2804.32     2935.24    304.80 o
 -12  14   5     2639.97     3245.40    352.12 o
 -10  14   5     4540.76     4526.88    423.75 o
  -8  14   5     3784.45     3181.69    483.47 o
  -6  14   5      264.97      174.96    193.69 o
  -4  14   5      254.19      315.33    272.10 o
  -2  14   5       73.54      101.98    251.76 o
   0  14   5     1323.13      888.65    208.42 o
   2  14   5       24.27      -92.56     99.29 o
   4  14   5      448.06      380.11    183.68 o
   6  14   5     2162.87     2057.72    233.11 o
   8  14   5     1010.66     1261.05    322.08 o
  10  14   5       22.34       64.97    260.34 o
  12  14   5     5158.33     5547.68    548.13 o
  14  14   5       63.77      219.36    146.31 o
  16  14   5      368.64      434.26    152.42 o
 -19  15   5      393.01      130.90    104.41 o
 -17  15   5     4956.69     4322.93    378.05 o
 -15  15   5      467.89      667.00    183.04 o
 -13  15   5       75.02      586.30    228.08 o
 -11  15   5      145.02       59.47    179.20 o
  -9  15   5      174.47      329.90    257.12 o
  -7  15   5      633.10      780.77    244.29 o
  -5  15   5      906.45      409.28    191.31 o
  -3  15   5     5706.83     4595.63    324.51 o
  -1  15   5     1832.78     1253.22    295.33 o
   1  15   5      741.35      813.98    168.88 o
   3  15   5     5827.10     6146.11    299.51 o
   5  15   5     1298.69      952.09    194.29 o
   7  15   5      781.09     1007.13    318.54 o
   9  15   5      877.97      523.19    318.36 o
  11  15   5     1501.37     1411.02    424.73 o
  13  15   5     2886.93     2556.50    425.66 o
  15  15   5      280.26      611.81    171.69 o
  17  15   5      412.33      488.02    158.90 o
 -20  16   5       68.68       27.60    206.95 o
 -18  16   5       87.72      -59.77     72.35 o
 -16  16   5     2137.49     1969.74    271.64 o
 -14  16   5     6196.87     6708.23    311.79 o
 -12  16   5      240.83       80.68    247.64 o
 -10  16   5        4.90     -188.50    227.26 o
  -8  16   5     5071.18     4733.32    452.84 o
  -6  16   5     1211.19     1118.22    201.76 o
  -4  16   5      604.51     1233.04    239.22 o
  -2  16   5    41379.76    43448.60    735.21 o
   0  16   5      285.31       59.33    157.56 o
   2  16   5     5864.29     5040.58    280.35 o
   4  16   5     2990.42     2954.53    267.20 o
   6  16   5       25.86       20.82    221.59 o
   8  16   5    18505.62    19903.23    750.96 o
  10  16   5      560.94      378.59    370.35 o
  12  16   5     1072.81     1232.68    417.14 o
  14  16   5        5.53      242.95    310.84 o
  16  16   5        6.11      -40.42    154.30 o
 -19  17   5       95.90      201.05    220.12 o
 -17  17   5     1284.27      899.52    350.46 o
 -15  17   5     5374.01     5763.51    302.56 o
 -13  17   5       48.40      -50.33    216.83 o
 -11  17   5      270.77      213.29    178.49 o
  -9  17   5      146.04        5.49    242.70 o
  -7  17   5    22552.22    22183.69    993.44 o
  -5  17   5     6888.62     8413.75    320.81 o
  -3  17   5     2771.95     2603.76    290.63 o
  -1  17   5    35292.32    37636.53    838.82 o
   1  17   5      459.40      448.49    226.37 o
   3  17   5     4935.36     4863.07    305.75 o
   5  17   5     4541.31     4376.53    518.99 o
   7  17   5     2448.23     2094.01    448.02 o
   9  17   5      775.58      309.31    876.40 o
  11  17   5      134.36      536.94    368.82 o
  13  17   5        5.11       85.18    290.47 o
  15  17   5      102.99      110.73    123.34 o
 -18  18   5       87.57      127.45    280.49 o
 -16  18   5        5.77      137.93    324.19 o
 -14  18   5      710.51     1227.98    299.72 o
 -12  18   5      723.23      442.36    213.51 o
 -10  18   5     1055.45      346.45    202.60 o
  -8  18   5     9596.92    10196.95    621.65 o
  -6  18   5     1073.07      771.99    284.26 o
  -4  18   5     4118.13     3668.18    328.41 o
  -2  18   5     8240.34     7651.67    419.31 o
   0  18   5      386.15      289.29    207.82 o
   2  18   5    18499.73    19429.79    585.60 o
   4  18   5     2355.20     2436.23    333.13 o
   6  18   5      742.69      826.08    263.12 o
   8  18   5      143.19      677.71    856.81 o
  10  18   5     1712.32     1695.98    437.25 o
  12  18   5     1740.54     1670.61    396.46 o
  14  18   5       66.57       77.69    146.31 o
 -17  19   5      522.65      427.61    274.26 o
 -15  19   5        5.05      -26.85    322.82 o
 -13  19   5      160.96      112.28    172.01 o
 -11  19   5       21.56      -55.20    197.82 o
  -9  19   5     2087.88     2021.80    306.19 o
  -7  19   5      646.09      812.37    308.32 o
  -5  19   5      177.16      -97.15    219.15 o
  -3  19   5    13518.19    14526.26    577.39 o
  -1  19   5    14389.29    13678.28    502.45 o
   1  19   5       17.21      163.76    279.46 o
   3  19   5     8861.83     9792.63    433.86 o
   5  19   5      837.13      922.90    273.05 o
   7  19   5      130.67      263.25    406.51 o
   9  19   5     2637.72     3362.34    506.56 o
  11  19   5     2797.51     2692.91    443.49 o
  13  19   5     1774.83     1428.02    198.64 o
  15  19   5      219.48      244.05    138.86 o
 -18  20   5       13.07     -176.87    204.44 o
 -16  20   5       68.89      195.39    273.24 o
 -14  20   5     1080.99     1451.58    269.56 o
 -12  20   5     6974.01     7479.73    439.68 o
 -10  20   5     6468.29     7200.63    447.21 o
  -8  20   5      562.20      927.94    247.83 o
  -6  20   5      695.54     1072.27    283.71 o
  -4  20   5     3450.68     3607.40    304.97 o
  -2  20   5      357.89      347.98    317.28 o
   0  20   5      328.15      379.63    210.25 o
   2  20   5      239.53      212.73    217.17 o
   4  20   5     3164.19     2253.43    306.00 o
   6  20   5     4246.06     4980.33    636.62 o
   8  20   5     2450.75     2785.53    492.75 o
  10  20   5     7350.41     7604.05    598.83 o
  12  20   5      113.00      134.86    185.28 o
  14  20   5      515.57      509.99    145.88 o
 -17  21   5      512.22      415.81    232.98 o
 -15  21   5      731.27      666.87    312.80 o
 -13  21   5     2828.08     3619.88    450.28 o
 -11  21   5       64.11      123.97    251.70 o
  -9  21   5       64.53      224.31    261.59 o
  -7  21   5     7859.63     8115.37    377.15 o
  -5  21   5     2074.48     1407.76    326.01 o
  -3  21   5    10081.69    12752.21    542.94 o
  -1  21   5    13373.80    14272.79    603.92 o
   1  21   5     1002.33      688.10    256.63 o
   3  21   5     2518.72     2763.40    347.83 o
   5  21   5     3711.31     4474.16    601.91 o
   7  21   5      386.09      382.23    477.36 o
   9  21   5     1128.71     1263.93    438.67 o
  11  21   5     2644.26     3289.63    271.17 o
  13  21   5      372.08      221.42    136.04 o
 -16  22   5      172.01      526.78    235.21 o
 -14  22   5      557.79      598.96    301.95 o
 -12  22   5     3480.55     3821.80    342.03 o
 -10  22   5      126.23      289.47    261.78 o
  -8  22   5        5.16     -196.92    259.05 o
  -6  22   5     1589.00     1860.05    269.24 o
  -4  22   5     2205.08     2340.49    250.91 o
  -2  22   5    10914.22    10005.51    546.11 o
   0  22   5     2892.06     3206.78    396.51 o
   2  22   5     8344.66     9879.06    818.22 o
   4  22   5     1676.22     1826.63    557.61 o
   6  22   5     2662.41     3160.87    587.50 o
   8  22   5      153.50      -59.75    403.58 o
  10  22   5       47.56      158.27    198.39 o
  12  22   5      208.16      242.72    148.57 o
 -15  23   5      867.33      747.01    287.99 o
 -13  23   5      595.29      472.53    194.53 o
 -11  23   5     1783.90     2397.28    297.16 o
  -9  23   5        0.33       73.45    369.93 o
  -7  23   5       18.09      -17.82    231.99 o
  -5  23   5      296.00      152.44    220.22 o
  -3  23   5       27.60       74.94    200.07 o
  -1  23   5     7101.35     7896.37    481.00 o
   1  23   5       28.81      -66.07    500.51 o
   3  23   5     9468.31    11080.65    802.63 o
   5  23   5     2211.96     2688.23    296.10 o
   7  23   5     1401.48     1444.45    265.37 o
   9  23   5     1522.12     2052.48    241.08 o
  11  23   5       13.42       77.63    114.59 o
 -14  24   5      340.48      128.87    261.94 o
 -12  24   5        9.12      -85.43    184.51 o
 -10  24   5     3333.14     3976.11    337.04 o
  -8  24   5      266.17      321.42    245.66 o
  -6  24   5     1559.99     2163.63    274.76 o
  -4  24   5     2946.19     2196.36    278.01 o
  -2  24   5     1068.62     1784.01    202.39 o
   0  24   5      427.19      351.66    536.22 o
   2  24   5     2123.38     2291.03    551.28 o
   4  24   5      162.98      339.93    471.89 o
   6  24   5        1.18      222.98    408.55 o
   8  24   5     1479.92      571.81   1080.04 o
  10  24   5      101.07        7.01    100.79 o
 -13  25   5      552.45      714.63    249.92 o
 -11  25   5       46.37       84.11    197.97 o
  -9  25   5     1981.35     2354.07    280.52 o
  -7  25   5     3397.09     3275.87    322.43 o
  -5  25   5      819.24     1253.01    226.62 o
  -3  25   5     2088.50     2431.63    250.60 o
  -1  25   5      170.49      136.42    186.23 o
   1  25   5        9.83      -50.09    436.70 o
   3  25   5     1706.40     1440.42    498.10 o
   5  25   5      658.62      919.78    434.80 o
   7  25   5      171.46       49.99    323.41 o
   9  25   5     1944.15     2147.69    365.42 o
 -12  26   5      209.15     -187.51    187.51 o
 -10  26   5       39.99      208.75    177.43 o
  -8  26   5      577.96      514.57    217.99 o
  -6  26   5     1730.95     1900.60    272.82 o
  -4  26   5       12.49       99.75    181.86 o
  -2  26   5      698.55      326.05    227.62 o
   0  26   5       32.19       54.62    250.67 o
   2  26   5     3197.74     3488.21    517.35 o
   4  26   5      661.27      573.25    418.23 o
   6  26   5      848.57      609.63    349.98 o
   8  26   5       87.50      179.02    284.66 o
  -9  27   5     1507.16      773.68    628.29 o
  -7  27   5      454.50       40.76    110.77 o
  -5  27   5       34.15      189.17    142.60 o
  -3  27   5      538.64      333.97    145.17 o
  -1  27   5       45.65     -253.59    408.13 o
   1  27   5       62.03      352.12    227.75 o
   3  27   5     4005.76     4979.26    531.02 o
   5  27   5      254.10      257.39    358.37 o
   7  27   5       31.19      -27.35    259.28 o
  -8  28   5     1096.90     1642.56    259.93 o
  -6  28   5        7.67       54.66    169.53 o
  -4  28   5      179.24      153.84    156.61 o
  -2  28   5       17.48     -137.98    339.76 o
   0  28   5        4.26      217.36    328.93 o
   2  28   5      981.51     1628.35    233.91 o
   4  28   5      562.21      608.61    194.89 o
   6  28   5      464.50      908.85    191.78 o
  -5  29   5       97.77      205.42    133.57 o
  -1  29   5        0.77      320.87    329.23 o
   1  29   5      341.69      678.49    323.00 o
   3  29   5     1483.20     1207.49    279.23 o
   5  29   5      485.00      607.17    232.20 o
   0  30   5      113.15      264.87    251.24 o
   2  30   5      595.37      479.91    245.06 o
 -22   0   6     2425.75     3225.42    322.66 o
 -20   0   6    10061.42     9587.82    648.10 o
 -18   0   6    10557.15    13888.05    814.83 o
 -16   0   6    13073.34    13917.91   1036.91 o
 -14   0   6      629.54      589.76    188.93 o
 -12   0   6     4693.65     4234.67    318.09 o
 -10   0   6     9413.66     9437.21    624.27 o
  -8   0   6     8435.85    11196.99    562.91 o
  -6   0   6     4767.70     3047.64    288.34 o
  -4   0   6    33397.16    34908.57    827.50 o
  -2   0   6     3434.18     3816.72    302.98 o
   0   0   6    36402.41    37024.90    822.31 o
   2   0   6     8088.51     9464.37    519.83 o
   4   0   6    66304.96    56877.27   1247.19 o
   6   0   6     1573.77      516.50    292.68 o
   8   0   6     5489.77     5409.62    333.05 o
  10   0   6     2827.90     3156.93    321.44 o
  12   0   6     6855.83     6373.91    515.03 o
  14   0   6     9565.99    10070.38    885.75 o
  16   0   6      305.49      314.15    328.90 o
  18   0   6     6348.76     7312.88    511.02 o
 -23   1   6      491.18      556.05    108.14 o
 -21   1   6      463.62      781.30    195.07 o
 -19   1   6     5740.44     6057.21    405.98 o
 -17   1   6     1195.93      426.06    217.44 o
 -15   1   6        7.09       25.66    160.16 o
 -13   1   6     6066.72     7487.88    232.30 o
 -11   1   6    27794.19    29013.03    773.99 o
  -9   1   6     3526.16     2592.18    190.71 o
  -7   1   6     2886.03     1731.30    361.18 o
  -5   1   6   181350.95   170920.88   2082.62 o
  -3   1   6    96639.91    92407.95    817.00 o
  -1   1   6    30931.52    27469.20    492.85 o
   1   1   6    55784.27    62158.59    642.76 o
   3   1   6     9188.39    10300.73    369.79 o
   5   1   6    12557.51    12034.83    402.33 o
   7   1   6      888.57      414.84    193.99 o
   9   1   6       36.19       88.09     95.82 o
  11   1   6     4811.04     4265.89    283.49 o
  13   1   6     5554.73     6653.24    376.90 o
  15   1   6     1157.37      776.38    261.19 o
  17   1   6       18.07      170.46    183.86 o
  19   1   6      632.79      432.00    142.85 o
 -22   2   6      444.66      158.58    203.63 o
 -20   2   6      682.62      555.87    218.75 o
 -18   2   6      222.35      288.43    176.32 o
 -16   2   6     1200.75     1339.72    268.32 o
 -14   2   6     1007.49     1093.66    159.64 o
 -12   2   6     1417.95     1491.64    177.16 o
 -10   2   6      397.05      174.17    156.98 o
  -8   2   6    15508.29    16467.78    372.21 o
  -6   2   6    58034.16    58239.22    748.67 o
  -4   2   6   116353.60   113962.88   1112.98 o
  -2   2   6     9012.69     8458.12    267.66 o
   0   2   6    24151.81    26536.41    431.86 o
   2   2   6       99.69      470.26    163.41 o
   4   2   6     5413.09     3891.58    307.00 o
   6   2   6      708.04      327.98    183.94 o
   8   2   6    12802.25    13929.49    372.67 o
  10   2   6      809.84      697.48    174.11 o
  12   2   6       34.29      334.10    190.70 o
  14   2   6      536.36      706.97    203.88 o
  16   2   6     4957.65     6486.34    405.64 o
  18   2   6      638.52      443.39    159.99 o
 -23   3   6      200.56      133.01    138.44 o
 -21   3   6      705.23      588.35    181.30 o
 -19   3   6      591.18     1003.55    235.07 o
 -17   3   6     2045.36     2410.17    349.89 o
 -15   3   6    25245.40    22068.61   1020.85 o
 -13   3   6     4583.79     5202.98    209.43 o
 -11   3   6     1453.15     1096.97    223.27 o
  -9   3   6       38.32      101.80    143.76 o
  -7   3   6    11199.20    12036.31    343.76 o
  -5   3   6    39240.28    33155.21    730.29 o
  -3   3   6    15463.67    14577.11    480.92 o
  -1   3   6    93474.91    97917.50    717.03 o
   1   3   6   129162.95   132170.53   1512.49 o
   3   3   6    37093.46    33745.32    683.73 o
   5   3   6    35904.74    35879.50    962.23 o
   7   3   6     1366.69     1838.75    351.46 o
   9   3   6      527.39      762.27    174.91 o
  11   3   6       40.68      168.46    160.56 o
  13   3   6    16309.29    18620.02    554.22 o
  15   3   6      319.10      496.64    233.34 o
  17   3   6     1729.00     1906.09    251.81 o
  19   3   6     1037.76     1321.45    162.67 o
 -22   4   6      852.17      920.17    180.79 o
 -20   4   6     2369.38     3044.75    279.75 o
 -18   4   6        9.36      117.92    205.45 o
 -16   4   6     3598.45     2771.49    239.81 o
 -14   4   6     8251.22     7484.36    342.90 o
 -12   4   6    11796.80    14275.72    345.54 o
 -10   4   6     9900.93    10334.28    450.11 o
  -8   4   6    56060.85    60515.16    725.92 o
  -6   4   6     1137.02     1052.34    224.15 o
  -4   4   6   134773.56   124414.43   1364.71 o
  -2   4   6   150501.19   132355.19   1450.38 o
   0   4   6    58239.05    46568.83    965.58 o
   2   4   6     1984.30      831.92    151.62 o
   4   4   6     3548.61     3511.33    277.39 o
   6   4   6    30788.66    34504.15   1001.38 o
   8   4   6     5248.77     6200.18    264.92 o
  10   4   6      482.47      482.21    182.49 o
  12   4   6      138.18      212.97    127.00 o
  14   4   6     7072.44     6993.16    320.20 o
  16   4   6     3898.52     4250.58    341.15 o
  18   4   6     2030.70     2323.02    219.74 o
 -23   5   6       72.84      284.39    127.51 o
 -21   5   6      222.82       51.35    146.88 o
 -19   5   6      723.16      961.76    227.32 o
 -17   5   6      266.43      337.35    176.54 o
 -15   5   6        8.84      183.58    135.25 o
 -13   5   6       87.53       -1.11    150.88 o
 -11   5   6     8418.41    11441.32    582.02 o
  -9   5   6    42374.60    38899.45   1050.49 o
  -7   5   6    33826.14    29737.24    655.27 o
  -5   5   6    18346.64    13060.59    481.91 o
  -3   5   6    71565.23    59415.54    954.71 o
  -1   5   6    21755.72    18695.07    664.04 o
   1   5   6     6879.95     5011.81    211.09 o
   3   5   6     4794.58     2965.16    243.89 o
   5   5   6     5038.55     3552.25    307.08 o
   7   5   6      607.55      558.23    186.60 o
   9   5   6     4302.64     5646.43    278.43 o
  11   5   6     4554.78     3690.56    250.94 o
  13   5   6    10250.15    11173.34    442.74 o
  15   5   6      155.28      283.99    147.01 o
  17   5   6      937.51      801.60    210.99 o
  19   5   6      395.73      532.81    171.60 o
 -22   6   6     3940.16     4418.03    388.28 o
 -20   6   6      331.17      531.67    288.46 o
 -18   6   6     1428.02     1253.10    228.75 o
 -16   6   6    19158.81    21188.73    546.20 o
 -14   6   6     4007.80     4580.80    246.86 o
 -12   6   6     1039.04      654.72    272.88 o
 -10   6   6    17396.50    17726.43    777.96 o
  -8   6   6     7673.97     8507.74    350.89 o
  -6   6   6     1869.98     1036.15    203.22 o
  -4   6   6    53182.82    52392.13    912.93 o
  -2   6   6    42231.59    41664.90    589.80 o
   0   6   6       39.79      257.80    137.99 o
   2   6   6     1828.37     1938.41    264.01 o
   4   6   6     1089.54     1024.16    180.05 o
   6   6   6      800.48      974.12    189.80 o
   8   6   6     1414.25     1193.82    159.18 o
  10   6   6     2999.55     3190.68    237.27 o
  12   6   6       32.78       75.28    154.58 o
  14   6   6     5186.80     5390.34    375.91 o
  16   6   6      854.51      459.20    184.16 o
  18   6   6      383.03      393.89    136.58 o
 -23   7   6      167.60      125.17    155.45 o
 -21   7   6     1076.09      998.46    296.34 o
 -19   7   6     8143.81     9178.95    673.84 o
 -17   7   6      147.90       52.11    376.30 o
 -15   7   6     3654.39     3686.81    424.72 o
 -13   7   6      626.64      702.35    190.97 o
 -11   7   6     7598.35     6678.52    391.77 o
  -9   7   6     7327.07     6286.54    455.18 o
  -7   7   6    11237.06     9886.17    321.73 o
  -5   7   6     6250.48     6526.85    358.99 o
  -3   7   6     1024.26     1268.46    217.94 o
  -1   7   6     9180.46     8099.51    343.87 o
   1   7   6    20319.33    17736.71    561.34 o
   3   7   6     1628.81      969.17    177.84 o
   5   7   6    19386.06    19897.81    602.98 o
   7   7   6    11350.06    12424.16    361.97 o
   9   7   6     9865.42     9914.35    347.03 o
  11   7   6      895.31      915.10    190.08 o
  13   7   6     5115.98     5632.09    328.95 o
  15   7   6       51.89      116.73    122.65 o
  17   7   6      994.04     1181.89    186.91 o
 -22   8   6     2536.70     2751.21    295.32 o
 -20   8   6     1701.57     1740.16    359.38 o
 -18   8   6      995.06     1318.55    389.16 o
 -16   8   6      429.21      547.37    204.11 o
 -14   8   6      786.55      516.32    403.72 o
 -12   8   6      993.62      584.60    239.69 o
 -10   8   6    19316.36    23004.41   1038.00 o
  -8   8   6     4146.75     3795.86    379.55 o
  -6   8   6     6022.39     8406.78    379.01 o
  -4   8   6     1601.16     2239.19    262.74 o
  -2   8   6     4951.07     3624.03    238.79 o
   0   8   6     6117.05     7285.93    368.55 o
   2   8   6      527.97      737.10    184.48 o
   4   8   6      228.08      147.01    118.41 o
   6   8   6     7726.78     8846.81    569.03 o
   8   8   6       75.96       56.26     97.13 o
  10   8   6    20632.38    23165.55    714.87 o
  12   8   6     5011.38     4802.32    528.24 o
  14   8   6     2081.89     2052.18    252.51 o
  16   8   6       34.91       -8.61    119.83 o
  18   8   6      492.16      454.22    213.41 o
 -21   9   6     3182.12     2889.85    342.13 o
 -19   9   6      902.97     1159.29    339.36 o
 -17   9   6     4069.31     4289.26    531.80 o
 -15   9   6     3116.67     4021.01    410.86 o
 -13   9   6     1699.57     1393.20    248.98 o
 -11   9   6     5716.09     5073.02    254.93 o
  -9   9   6    13671.14    13091.87    636.87 o
  -7   9   6    27890.98    26036.84    700.34 o
  -5   9   6     8443.76     7116.78    308.61 o
  -3   9   6     1092.88      705.02    204.80 o
  -1   9   6     1269.26     1441.59    211.50 o
   1   9   6       53.94     -200.56    200.56 o
   3   9   6     3294.57     3682.79    336.94 o
   5   9   6       13.80      -80.25    165.77 o
   7   9   6    11635.01    12929.03    339.90 o
   9   9   6     1168.96     1044.21    174.02 o
  11   9   6       14.47      165.92    156.02 o
  13   9   6        9.07      -69.41    227.06 o
  15   9   6      353.75      137.27    114.93 o
  17   9   6       11.35      153.57    228.91 o
 -22  10   6       58.28      353.67    183.34 o
 -20  10   6      626.79      131.88    226.34 o
 -18  10   6      344.68      746.11    320.07 o
 -16  10   6     4134.87     5666.21    518.28 o
 -14  10   6       17.76      -40.13    252.58 o
 -12  10   6    14053.65    12416.73    474.03 o
 -10  10   6    10284.11    12606.97    659.36 o
  -8  10   6     2902.89     3596.04    340.90 o
  -6  10   6     1285.60      683.01    252.46 o
  -4  10   6    13753.60    14539.22    661.95 o
  -2  10   6     4516.07     8310.09    380.12 o
   0  10   6     2709.89     3931.06    306.89 o
   2  10   6     3258.75     4484.51    367.44 o
   4  10   6     5423.81     4024.19    510.41 o
   6  10   6      203.51       15.06    163.55 o
   8  10   6    31500.66    31319.39    536.97 o
  10  10   6    11508.82    11180.89    385.49 o
  12  10   6      489.36      406.49    168.04 o
  14  10   6     3595.87     4039.44    307.39 o
  16  10   6       50.01       65.16    117.01 o
 -21  11   6      254.14      156.38    203.34 o
 -19  11   6      172.97      338.05    248.65 o
 -17  11   6      483.91      333.62    244.09 o
 -15  11   6    11237.50    13423.91    508.80 o
 -13  11   6    21709.26    23036.81    608.39 o
 -11  11   6     1942.12     1344.99    254.91 o
  -9  11   6      503.13      327.57    316.07 o
  -7  11   6      389.04      383.12    143.83 o
  -5  11   6      215.06        2.54    292.40 o
  -3  11   6    10266.70    11374.32    510.18 o
  -1  11   6     2325.41     1987.64    244.87 o
   1  11   6    42956.59    41547.05    923.56 o
   3  11   6    11674.82     9233.19    704.49 o
   5  11   6     2570.72     2588.33    215.39 o
   7  11   6    16975.96    16930.79    565.40 o
   9  11   6     4307.47     4342.42    337.95 o
  11  11   6     1368.77     1232.25    219.94 o
  13  11   6      352.53      303.24    179.55 o
  15  11   6      375.13      196.14    147.00 o
  17  11   6       28.83      -17.99     84.78 o
 -20  12   6      649.80      585.42    215.43 o
 -18  12   6     1490.77     1060.31    332.70 o
 -16  12   6      614.43      888.10    424.20 o
 -14  12   6     1511.22     2139.21    291.86 o
 -12  12   6     6276.48     5913.45    363.50 o
 -10  12   6     4791.03     5723.22    878.11 o
  -8  12   6     4266.32     4076.79    448.39 o
  -6  12   6    29053.26    37662.71    926.03 o
  -4  12   6    17365.37    15852.53   1253.16 o
  -2  12   6     4144.17     3832.86    463.00 o
   0  12   6     6705.83     8912.02    591.81 o
   2  12   6      813.90      172.69    301.64 o
   4  12   6     8229.24     8715.94    319.39 o
   6  12   6    10082.70    10878.51    521.16 o
   8  12   6     1241.22     1380.74    320.34 o
  10  12   6      419.00      752.32    201.09 o
  12  12   6      815.00      489.23    216.55 o
  14  12   6     1596.68     1917.40    328.38 o
  16  12   6       20.58       82.40    102.81 o
 -21  13   6      342.67       71.10     82.90 o
 -19  13   6     2911.76     2805.74    363.34 o
 -17  13   6       26.82      344.97    197.97 o
 -15  13   6     1852.32     2327.39    298.86 o
 -13  13   6     1348.72     1597.00    262.59 o
 -11  13   6     3315.33     3831.88    398.81 o
  -9  13   6      212.99       52.26    601.42 o
  -7  13   6    21788.36    19201.71    486.97 o
  -5  13   6      507.42      310.83    241.56 o
  -3  13   6     3245.09     3802.48    718.27 o
  -1  13   6     1391.32     2283.77    324.98 o
   1  13   6     4769.67     4062.55    315.71 o
   3  13   6     3185.12     3049.46    252.80 o
   5  13   6      628.84      309.85    174.53 o
   7  13   6     2620.27     1644.90    291.25 o
   9  13   6       59.11     -338.67    354.42 o
  11  13   6       44.66      102.28    219.23 o
  13  13   6       38.21      176.13    261.51 o
  15  13   6        4.16       11.62     70.38 o
  17  13   6     1459.39     1292.50    175.88 o
 -20  14   6      392.47      -36.21    110.84 o
 -18  14   6      942.75     1204.77    266.25 o
 -16  14   6     3475.05     3488.03    335.74 o
 -14  14   6     4562.34     4716.07    448.07 o
 -12  14   6      235.56       84.01    181.80 o
 -10  14   6     3280.08     2029.76    812.06 o
  -8  14   6     5769.61     6062.91    339.92 o
  -6  14   6    10584.96    13900.73    494.45 o
  -4  14   6     5031.54     4650.71    419.11 o
  -2  14   6    14768.17    12503.18    582.88 o
   0  14   6     1197.08     1325.00    247.34 o
   2  14   6    12057.09    12621.29    376.11 o
   4  14   6       18.60      -34.84    167.70 o
   6  14   6      238.73      213.22    229.85 o
   8  14   6      433.15      606.18    268.27 o
  10  14   6     9049.12     8451.06    494.12 o
  12  14   6      277.12      362.35    344.54 o
  14  14   6     1842.68     1033.86    299.27 o
  16  14   6     1098.77     1413.91    259.82 o
 -19  15   6       23.28     -107.40    107.40 o
 -17  15   6     1141.62      984.48    247.99 o
 -15  15   6     3153.25     3789.56    262.26 o
 -13  15   6      877.35      871.88    309.74 o
 -11  15   6      207.00      178.91    209.58 o
  -9  15   6     5560.88     3827.56    983.20 o
  -7  15   6     5314.57     5644.15    278.25 o
  -5  15   6      430.57      599.70    211.79 o
  -3  15   6     6374.69     6162.02    480.73 o
  -1  15   6     1842.52     1924.03    388.27 o
   1  15   6    44717.33    42468.54    646.84 o
   3  15   6       36.29      370.76    176.11 o
   5  15   6      808.67      817.57    186.18 o
   7  15   6     6975.23     6726.30    467.38 o
   9  15   6      958.81     1793.13   1004.10 o
  11  15   6     4399.50     3254.67    463.91 o
  13  15   6     1556.56      907.84    347.75 o
  15  15   6     1701.28     1589.49    301.74 o
 -20  16   6        0.90     -131.23    196.88 o
 -18  16   6      356.70      170.10     86.20 o
 -16  16   6     5058.86     4651.92    305.66 o
 -14  16   6    10576.74    12330.08    511.41 o
 -12  16   6    15172.35    16265.59    551.74 o
 -10  16   6     6637.27     7640.44    534.56 o
  -8  16   6     7196.73     6285.85    394.72 o
  -6  16   6     9385.99     8846.97    330.19 o
  -4  16   6     1538.63     1128.26    238.04 o
  -2  16   6    20078.34    20320.41    764.53 o
   0  16   6     4671.31     4376.41    279.13 o
   2  16   6    16441.94    17592.75    500.44 o
   4  16   6     1902.18     2185.85    242.87 o
   6  16   6     4004.13     4244.66    396.77 o
   8  16   6      123.42      453.61    274.01 o
  10  16   6    13182.18    14596.13    795.26 o
  12  16   6     1583.96     1242.17    389.67 o
  14  16   6      193.47      156.82    180.64 o
  16  16   6        9.77     -132.27    132.27 o
 -19  17   6      961.03      545.54    241.29 o
 -17  17   6        4.40     -225.14    344.34 o
 -15  17   6      252.00      125.52    200.99 o
 -13  17   6      347.54      344.82    217.25 o
 -11  17   6      337.99      285.11    207.82 o
  -9  17   6     1471.15     1675.22    357.95 o
  -7  17   6    11634.46    10694.54    380.91 o
  -5  17   6        2.77      170.38    190.93 o
  -3  17   6       34.13      460.56    337.86 o
  -1  17   6     4655.70     6932.42    535.76 o
   1  17   6        5.35     -210.52    210.52 o
   3  17   6      840.92      663.19    224.18 o
   5  17   6     9421.44    11012.13    576.18 o
   7  17   6     1109.78      575.64    741.70 o
   9  17   6      506.26      367.11    416.13 o
  11  17   6      148.55      186.80    371.76 o
  13  17   6      199.08      356.57    178.54 o
  15  17   6      797.70      773.50    198.20 o
 -18  18   6     1218.97     1094.71    296.79 o
 -16  18   6      126.63      287.15    338.36 o
 -14  18   6       14.75     -166.80    185.40 o
 -12  18   6     2976.70     2911.89    264.79 o
 -10  18   6     1197.02     1229.01    224.56 o
  -8  18   6     7637.01    10362.49    498.84 o
  -6  18   6     1457.19     1792.16    222.78 o
  -4  18   6     3881.47     3663.64    335.35 o
  -2  18   6      473.75      610.40    189.31 o
   0  18   6      367.67      353.20    221.90 o
   2  18   6     1151.39     1533.45    271.08 o
   4  18   6      201.42       90.48    241.60 o
   6  18   6       89.72       32.37    358.30 o
   8  18   6     1781.96     1655.33    485.86 o
  10  18   6     9115.67    10473.07    687.00 o
  12  18   6        6.79      337.34    331.11 o
  14  18   6      265.45      345.25    138.61 o
 -17  19   6        3.29      109.41    276.70 o
 -15  19   6       25.65     -174.44    199.24 o
 -13  19   6     2139.54     2169.91    235.95 o
 -11  19   6      901.91     1048.42    230.37 o
  -9  19   6      811.58      986.54    273.26 o
  -7  19   6     4228.38     4595.23    377.73 o
  -5  19   6     6530.41     6078.71    310.70 o
  -3  19   6     1083.02     1012.48    303.51 o
  -1  19   6       70.67      -79.69    382.30 o
   1  19   6     8371.58     8395.53    451.05 o
   3  19   6      124.89     -171.04    222.36 o
   5  19   6      307.42     -305.65   1269.22 o
   7  19   6      791.54      999.95    446.23 o
   9  19   6     2040.82     1904.28    428.88 o
  11  19   6      896.67      909.08    375.02 o
  13  19   6     1068.97     1105.37    190.81 o
 -18  20   6     1188.61      746.87    222.95 o
 -16  20   6     1117.11     1484.17    339.04 o
 -14  20   6     4482.53     5159.47    361.11 o
 -12  20   6     7237.47     6905.96    428.18 o
 -10  20   6     1259.11     1594.67    299.69 o
  -8  20   6      258.80      177.48    289.36 o
  -6  20   6     3201.20     2598.24    279.54 o
  -4  20   6     1018.73     1114.66    254.60 o
  -2  20   6      667.84      373.01    328.89 o
   0  20   6     9891.57    12945.68    511.15 o
   2  20   6     2023.85     1557.72    548.51 o
   4  20   6    16525.48    17338.54    935.75 o
   6  20   6       48.58      829.34    438.69 o
   8  20   6      246.51      -25.63    391.47 o
  10  20   6      537.18      945.48    389.80 o
  12  20   6      289.86      250.12    165.11 o
  14  20   6        0.49      169.62    136.40 o
 -17  21   6       14.51      159.50    252.81 o
 -15  21   6      584.42      640.63    313.67 o
 -13  21   6       16.94      -98.16    223.84 o
 -11  21   6      105.25      -47.89    254.81 o
  -9  21   6      347.12      387.28    312.80 o
  -7  21   6      278.38      949.96    275.49 o
  -5  21   6      235.74       25.15    177.53 o
  -3  21   6     2473.95     1319.44    291.27 o
  -1  21   6      378.59      132.91    503.83 o
   1  21   6     5565.87     5512.38    672.73 o
   3  21   6        3.36      -20.99    211.96 o
   5  21   6     8312.91     9172.60    761.50 o
   7  21   6     2379.51     2575.22    564.20 o
   9  21   6       30.37        6.92    207.38 o
  11  21   6        2.75      -30.76    163.01 o
  13  21   6       21.62        6.34    113.03 o
 -16  22   6      150.62      105.45    247.00 o
 -14  22   6      722.43      626.89    197.79 o
 -12  22   6       65.89      240.76    240.40 o
 -10  22   6       90.59       51.49    273.24 o
  -8  22   6     5578.70     7239.60    442.57 o
  -6  22   6     5840.26     8290.54    511.84 o
  -4  22   6     3886.36     3255.75    296.71 o
  -2  22   6     5479.05     7165.36    418.91 o
   0  22   6     4904.72     6746.11    725.94 o
   2  22   6      905.91     1036.60    512.35 o
   4  22   6      300.23      610.10    212.53 o
   6  22   6      148.86      352.48    207.16 o
   8  22   6      253.81      190.16    192.14 o
  10  22   6     4287.47     4482.34    294.16 o
  12  22   6      152.83       48.63    122.10 o
 -15  23   6      552.65       57.91    249.91 o
 -13  23   6      130.73      176.17    182.64 o
 -11  23   6     1403.60     1447.02    281.12 o
  -9  23   6     1029.44     1179.78    296.83 o
  -7  23   6     1671.76     2125.55    266.71 o
  -5  23   6     3467.81     3507.97    398.59 o
  -3  23   6     1861.04     2030.96    271.90 o
  -1  23   6     5413.52     6201.09    725.38 o
   1  23   6      841.61      361.56    480.87 o
   3  23   6      212.72      264.06    479.19 o
   5  23   6     1417.79     1852.35    251.03 o
   7  23   6      227.30      283.27    195.07 o
   9  23   6        1.01      154.57    173.91 o
  11  23   6        4.84       -8.14    218.29 o
 -14  24   6      344.48      539.92    261.83 o
 -12  24   6       77.82     -178.39    178.39 o
 -10  24   6      214.55       81.69    218.76 o
  -8  24   6       62.77      189.65    220.01 o
  -6  24   6     1642.44     2023.88    381.93 o
  -4  24   6        3.11      -22.73    160.14 o
  -2  24   6      906.23     1553.51    335.31 o
   0  24   6     6723.19     7551.00    771.16 o
   2  24   6     6165.79     6270.37    664.61 o
   4  24   6       85.74      376.94    475.58 o
   6  24   6       65.45      -82.01    160.30 o
   8  24   6        4.46     -143.58    160.63 o
  10  24   6       29.96      157.98     75.42 o
 -13  25   6      109.93      285.82    174.86 o
 -11  25   6     1616.28     2093.86    234.01 o
  -9  25   6     3040.89     2622.84    290.47 o
  -7  25   6     1202.58      589.90    370.75 o
  -5  25   6      678.95      387.06    183.81 o
  -3  25   6      385.27      511.71    208.46 o
  -1  25   6      722.04     1279.56    205.56 o
   1  25   6      571.07      321.93    485.55 o
   3  25   6      473.24      159.34    412.83 o
   5  25   6       45.69      115.98    342.30 o
   7  25   6       19.49      -61.60    294.77 o
   9  25   6      371.57      114.72    274.03 o
 -10  26   6       89.57       73.06    131.41 o
  -8  26   6     1277.21      370.81    702.58 o
  -6  26   6     3574.41     2621.01   2274.72 o
  -4  26   6     2546.06     3019.00    330.35 o
  -2  26   6     2270.58     2360.21    275.50 o
   0  26   6     5482.32     6361.46    426.06 o
   2  26   6      216.14       29.06    405.69 o
   4  26   6     2231.93     1971.22    446.23 o
   6  26   6      280.70      191.99    311.18 o
   8  26   6      461.19      653.50    268.08 o
  -9  27   6       20.81      205.98    100.86 o
  -7  27   6     2831.30     1043.59   1073.10 o
  -5  27   6        2.74      261.61    257.98 o
  -3  27   6     2250.60     1606.79   1322.51 o
  -1  27   6      602.82      377.34    169.85 o
   1  27   6      348.66      146.02    233.64 o
   3  27   6      534.44     1092.45    365.08 o
   5  27   6        1.54      -11.08    266.77 o
   7  27   6        3.95       49.34    242.16 o
  -8  28   6      184.26      354.71    196.24 o
  -6  28   6      409.84      862.25    251.77 o
  -4  28   6     1617.31      653.96    666.34 o
  -2  28   6     1217.33     1352.65    403.34 o
   0  28   6       21.11      -81.91    336.99 o
   2  28   6        2.59      188.74    198.91 o
   4  28   6      873.07     1229.79    217.34 o
   6  28   6      968.71     1119.11    259.37 o
  -1  29   6      406.16      347.32    315.70 o
   1  29   6      930.81     1207.35    336.19 o
   3  29   6       89.00     -113.56    237.09 o
   0  30   6     1095.55     1169.73    271.55 o
 -23   1   7      848.33     1057.56    132.70 o
 -21   1   7       37.07       38.48    153.92 o
 -19   1   7       82.60       97.03    183.87 o
 -17   1   7     4081.58     4442.34    715.78 o
 -15   1   7     2032.01     1408.79    167.64 o
 -13   1   7      595.34      712.88    136.93 o
 -11   1   7      181.67      123.23    172.10 o
  -9   1   7    11858.52    12921.68    432.65 o
  -7   1   7     3110.72     4147.72    507.68 o
  -5   1   7    49734.03    51261.29    676.79 o
  -3   1   7    35088.29    33301.39    551.39 o
  -1   1   7     2554.91     2818.41    218.04 o
   1   1   7     8465.63     7093.64    286.09 o
   3   1   7       92.44       51.31    191.43 o
   5   1   7      107.87     -178.80    178.80 o
   7   1   7    46714.80    45015.57    639.24 o
   9   1   7    14830.90    13914.77    420.16 o
  11   1   7     4321.58     4656.81    324.79 o
  13   1   7      736.33      851.90    215.16 o
  15   1   7       73.06       38.63    198.13 o
  17   1   7      277.72       68.61    162.12 o
  19   1   7      375.96      395.04    121.04 o
 -22   2   7       71.77      -21.34    159.30 o
 -20   2   7     1449.27     1564.65    259.65 o
 -18   2   7      533.22      662.87    200.04 o
 -16   2   7     7334.90     8298.22    608.02 o
 -14   2   7    35848.07    37909.88    696.09 o
 -12   2   7      727.29      408.61    131.22 o
 -10   2   7     1035.26      738.62    146.20 o
  -8   2   7    12688.21    10077.02    349.06 o
  -6   2   7      703.73      360.01    109.75 o
  -4   2   7     4001.05     4453.74    323.65 o
  -2   2   7     3457.43     4112.10    240.27 o
   0   2   7    62791.82    55198.59    668.16 o
   2   2   7    13827.05    14128.40    386.43 o
   4   2   7    30632.86    35724.86    761.13 o
   6   2   7     8748.67     6852.67    492.17 o
   8   2   7      438.39      355.52    135.78 o
  10   2   7     5320.23     5022.71    294.00 o
  12   2   7     2225.50     2202.42    304.25 o
  14   2   7      547.30      375.19    229.80 o
  16   2   7      365.93      590.48    207.70 o
  18   2   7     2493.03     2549.06    222.38 o
 -23   3   7       29.39        0.00    200.92 o
 -21   3   7        7.81     -132.67    165.79 o
 -19   3   7        3.34       78.53    205.13 o
 -17   3   7      605.45      432.88    170.77 o
 -15   3   7     6193.79     6361.64    252.47 o
 -13   3   7     5502.49     4697.44    197.38 o
 -11   3   7      519.16      661.40    181.99 o
  -9   3   7    18437.88    19248.29    638.49 o
  -7   3   7        8.16      122.67     58.34 o
  -5   3   7      746.57     1519.49    235.33 o
  -3   3   7    10472.07    11435.72    471.54 o
  -1   3   7    23537.13    24824.39    543.16 o
   1   3   7      342.81      212.27    142.59 o
   3   3   7     5210.38     6170.59    347.00 o
   5   3   7      528.22     1046.33    226.01 o
   7   3   7     1009.86      518.19    132.02 o
   9   3   7    14652.73    14833.51    434.26 o
  11   3   7      338.44      364.56    156.98 o
  13   3   7     1023.75     1285.06    238.82 o
  15   3   7        0.57       -1.33    188.44 o
  17   3   7      131.49      -29.08    167.27 o
  19   3   7       62.94     -143.18    143.18 o
 -22   4   7       38.23      235.90    120.48 o
 -20   4   7     1043.98     1016.40    227.98 o
 -18   4   7      150.45      375.36    195.30 o
 -16   4   7      277.19      471.30    185.24 o
 -14   4   7     4421.12     4626.95    256.62 o
 -12   4   7       46.31      123.26    134.43 o
 -10   4   7    39945.70    41356.81    928.45 o
  -8   4   7    25994.08    32663.90    737.86 o
  -6   4   7       80.50      492.71    216.75 o
  -4   4   7    55882.38    52912.08    973.16 o
  -2   4   7    18762.76    20870.11    620.98 o
   0   4   7     4579.82     3800.33    202.18 o
   2   4   7    22507.43    23460.09    591.78 o
   4   4   7    11637.14     9631.56    434.22 o
   6   4   7    12800.15    13378.99    579.58 o
   8   4   7     6742.26     7005.46    277.49 o
  10   4   7     7103.14     7147.58    341.87 o
  12   4   7      671.73      784.38    256.80 o
  14   4   7      198.16      167.35    191.97 o
  16   4   7      795.66     1064.23    235.75 o
  18   4   7      194.30      109.89    118.15 o
 -23   5   7      132.56      -23.69    153.45 o
 -21   5   7       22.44      -84.80     84.80 o
 -19   5   7     1635.47     1377.73    237.59 o
 -17   5   7      793.63     1570.33    258.07 o
 -15   5   7       18.13       49.51    150.49 o
 -13   5   7      186.04      -34.53    180.20 o
 -11   5   7    48293.31    55972.71   1237.75 o
  -9   5   7      299.03       13.92    135.36 o
  -7   5   7     1939.35     1543.70    195.18 o
  -5   5   7    16614.15    16712.96    581.62 o
  -3   5   7    10857.35    10068.92    459.71 o
  -1   5   7     9277.89     9372.65    373.18 o
   1   5   7      971.69      235.99    108.03 o
   3   5   7     9051.26     8766.69    358.23 o
   5   5   7     6764.62     5965.40    360.89 o
   7   5   7    13624.84    13308.86    345.83 o
   9   5   7     1182.38     1727.39    197.32 o
  11   5   7      190.94      210.09    157.70 o
  13   5   7     1146.28      859.24    156.58 o
  15   5   7      139.15       94.01    190.13 o
  17   5   7      300.56      417.48    148.77 o
 -22   6   7      171.71      453.53    236.58 o
 -20   6   7     1430.91     1599.04    328.56 o
 -18   6   7       35.76      -11.64    182.36 o
 -16   6   7    37531.07    43467.35    761.82 o
 -14   6   7    34937.27    35893.30   1041.66 o
 -12   6   7     7095.95     7425.82    440.76 o
 -10   6   7     9354.88    12402.46    678.97 o
  -8   6   7     5524.27     7777.71    428.77 o
  -6   6   7    46410.26    48933.34   1290.39 o
  -4   6   7      327.32      574.43    209.03 o
  -2   6   7     1483.67     1642.84    150.86 o
   0   6   7    28645.55    27678.89    675.91 o
   2   6   7     1160.80      383.21    126.07 o
   4   6   7     7661.10     8741.26    396.54 o
   6   6   7     3673.45     2702.31    304.67 o
   8   6   7      384.72      312.21    112.93 o
  10   6   7     7273.68     7234.73    341.44 o
  12   6   7     1071.81      952.90    204.62 o
  14   6   7      122.62      134.72    119.06 o
  16   6   7       62.24      100.53    156.98 o
  18   6   7       21.16      112.63    204.63 o
 -23   7   7      650.92      414.67    137.77 o
 -21   7   7     1089.25     1145.29    307.03 o
 -19   7   7      507.30      663.97    359.13 o
 -17   7   7     8925.89     8791.37    652.77 o
 -15   7   7    54877.71    52170.98   1084.75 o
 -13   7   7      203.69       46.09    102.50 o
 -11   7   7     5990.29     6800.63    371.48 o
  -9   7   7       41.87     -117.85    320.96 o
  -7   7   7    33142.98    38280.74    763.82 o
  -5   7   7    36237.78    32684.21    794.39 o
  -3   7   7    15891.43    11538.02    497.80 o
  -1   7   7    12642.89    11137.91    410.32 o
   1   7   7    12130.86    13020.09    511.75 o
   3   7   7    22418.85    22378.69    722.31 o
   5   7   7      280.94        0.37    130.62 o
   7   7   7      923.06     1148.41    138.42 o
   9   7   7    13180.60    14146.97    417.14 o
  11   7   7     3088.20     2874.01    223.09 o
  13   7   7     2020.38     2319.45    269.03 o
  15   7   7       53.84       -6.48    142.97 o
  17   7   7       39.08      -44.69    216.84 o
 -22   8   7      861.97     1051.46    224.77 o
 -20   8   7      467.31      439.92    294.98 o
 -18   8   7     8800.35    10595.83    518.28 o
 -16   8   7      333.60       76.85    302.49 o
 -14   8   7     6049.85     6630.20    362.75 o
 -12   8   7    20997.11    22738.26    547.84 o
 -10   8   7      468.67      174.12    172.70 o
  -8   8   7     6776.10     9107.70    471.01 o
  -6   8   7     9603.03     9428.69    451.61 o
  -4   8   7    12942.80    12217.14    518.40 o
  -2   8   7    16134.34    14739.25    418.93 o
   0   8   7        4.60      258.07    126.80 o
   2   8   7     1164.19      930.39    234.65 o
   4   8   7     1145.59      985.42    204.59 o
   6   8   7    16919.32    16824.51    472.20 o
   8   8   7     5777.33     5398.13    256.34 o
  10   8   7     4827.76     5656.94    361.62 o
  12   8   7        4.19       88.79    304.85 o
  14   8   7      141.76      -31.21    128.10 o
  16   8   7     2485.80     3284.40    185.49 o
  18   8   7      659.19      303.68    154.91 o
 -21   9   7     3210.72     3300.40    383.26 o
 -19   9   7     1454.41     1147.89    365.52 o
 -17   9   7     3301.98     3955.76    568.95 o
 -15   9   7     2145.36     1723.08    403.61 o
 -13   9   7    11928.86    12039.33    467.17 o
 -11   9   7      566.12      355.26    205.92 o
  -9   9   7     1497.82      723.00    196.77 o
  -7   9   7     9014.73     9313.92    436.71 o
  -5   9   7    10935.49    11977.27    725.61 o
  -3   9   7    21775.16    26313.44    937.03 o
  -1   9   7    27784.38    24966.16    637.50 o
   1   9   7    25208.57    23384.58    710.35 o
   3   9   7     4478.27     4473.72    362.67 o
   5   9   7      780.08      680.17    268.38 o
   7   9   7     2606.51     2710.02    185.52 o
   9   9   7        0.01       28.93    133.12 o
  11   9   7      867.83      151.16    421.09 o
  13   9   7     7942.30     8540.11    426.96 o
  15   9   7      235.15      380.03    146.41 o
  17   9   7      139.80      139.70    163.91 o
 -22  10   7     1334.34     1179.77    233.52 o
 -20  10   7     1665.36     1606.99    353.20 o
 -18  10   7        0.87      117.00    214.81 o
 -16  10   7     2272.10     3453.35    963.75 o
 -14  10   7      842.71      542.44    225.01 o
 -12  10   7        9.79     -156.20    156.20 o
 -10  10   7      993.64     1294.90    160.36 o
  -8  10   7    15771.93    16578.92    530.94 o
  -6  10   7     4200.65     4715.02    400.92 o
  -4  10   7    16539.85    19035.88    744.08 o
  -2  10   7     1304.07     2041.80    376.54 o
   0  10   7    19654.94    21288.93    668.33 o
   2  10   7       45.84      120.26    147.27 o
   4  10   7      885.51      707.45    320.08 o
   6  10   7     2320.96     2180.95    298.78 o
   8  10   7        8.40      -94.77    160.46 o
  10  10   7     5655.76     6333.78    268.57 o
  12  10   7     1882.21     1768.38    304.10 o
  14  10   7      124.42      109.82    118.95 o
  16  10   7      512.32      554.68    154.31 o
 -21  11   7        1.27     -140.11    184.30 o
 -19  11   7     1224.52     1597.45    324.97 o
 -17  11   7     1431.09     1057.38    417.04 o
 -15  11   7       31.08     -185.49    197.54 o
 -13  11   7      560.93       18.24    194.92 o
 -11  11   7    10115.86     9528.82    403.69 o
  -9  11   7      715.86     1213.33    222.83 o
  -7  11   7     1423.72     1001.87    179.40 o
  -5  11   7    13225.24    12545.76    526.34 o
  -3  11   7      500.05      591.65    223.93 o
  -1  11   7    11268.58    12826.55    502.70 o
   1  11   7     1029.93     2359.58    418.43 o
   3  11   7      174.92      127.77    267.42 o
   5  11   7      293.13      673.57    240.96 o
   7  11   7      587.74      638.90    336.62 o
   9  11   7     6542.99     7574.41    290.85 o
  11  11   7     1697.20     1892.59    198.41 o
  13  11   7     1721.02     1494.15    301.25 o
  15  11   7        9.17        8.76    106.82 o
 -22  12   7      313.69        5.68    177.17 o
 -20  12   7      172.63      189.82    233.94 o
 -18  12   7      443.82      757.90    251.91 o
 -16  12   7        4.47      357.48    190.46 o
 -14  12   7     8529.35    10125.03    460.08 o
 -12  12   7     9062.63     9001.28    521.23 o
 -10  12   7    28969.35    30240.83    788.73 o
  -8  12   7      339.74      221.97    294.14 o
  -6  12   7    62998.48    65697.93   1234.19 o
  -4  12   7     7159.65     7120.91    625.52 o
  -2  12   7     1672.94     2502.20    431.51 o
   0  12   7     2666.73     2584.67    284.63 o
   2  12   7    16378.93    16636.16    867.34 o
   4  12   7     2229.16     2477.13    275.47 o
   6  12   7      397.15      409.52    294.02 o
   8  12   7     8958.47     9776.53    519.12 o
  10  12   7     3276.94     3633.36    296.56 o
  12  12   7     2174.53     1579.91    251.91 o
  14  12   7       16.35       -6.77    120.76 o
  16  12   7     3012.51     2020.13   1469.61 o
 -21  13   7     3743.97     3100.08    202.24 o
 -19  13   7     3778.04     3354.02    380.38 o
 -17  13   7        3.28      210.46    220.45 o
 -15  13   7     1759.45     1370.98    326.79 o
 -13  13   7      468.07      493.37    263.34 o
 -11  13   7     2865.25     3228.75    857.49 o
  -9  13   7      760.46     1127.98    303.64 o
  -7  13   7      778.19      789.65    216.76 o
  -5  13   7      178.06      238.63    205.06 o
  -3  13   7    11873.21    13167.53    504.79 o
  -1  13   7     1265.23      411.70    249.43 o
   1  13   7     3942.94     4396.84    329.45 o
   3  13   7     4437.38     4775.04    316.69 o
   5  13   7      137.45      320.10    248.44 o
   7  13   7     1091.27     1001.67    294.49 o
   9  13   7      495.92      798.68    283.39 o
  11  13   7      339.85      310.44    204.34 o
  13  13   7     6102.53     5477.65    791.03 o
  15  13   7      467.33      656.00    236.06 o
 -20  14   7      694.58        6.53    345.37 o
 -18  14   7     1290.63     1151.24    291.79 o
 -16  14   7      754.68     1055.49    250.15 o
 -14  14   7       27.61      -44.25    250.92 o
 -12  14   7     5390.12     5027.41    353.12 o
 -10  14   7     1591.92      -53.80    468.12 o
  -8  14   7     1429.18     1044.89    220.46 o
  -6  14   7      732.99      460.93    175.71 o
  -4  14   7     5215.12     4470.80    530.38 o
  -2  14   7      185.42      293.56    264.32 o
   0  14   7      316.55      331.60    258.91 o
   2  14   7      378.82       46.63    260.49 o
   4  14   7     4219.98     3422.87    345.74 o
   6  14   7     5652.76     4880.64    403.97 o
   8  14   7      449.62      -63.64    591.12 o
  10  14   7      673.78      548.46    355.39 o
  12  14   7        8.45      -49.93    349.37 o
  14  14   7     1796.40     1335.34    341.29 o
  16  14   7     1220.22     1508.81    230.34 o
 -21  15   7      434.10      464.35    215.94 o
 -19  15   7      320.24      152.18     62.22 o
 -17  15   7     2343.15     2315.99    348.68 o
 -15  15   7     1201.37     1035.86    294.22 o
 -13  15   7     2339.17     2223.08    293.22 o
 -11  15   7     2244.35     2094.44    343.61 o
  -9  15   7     6859.25     7330.73    382.27 o
  -7  15   7    19447.04    25013.79    490.50 o
  -5  15   7     4160.13     3389.09    242.99 o
  -3  15   7      418.16      207.41    318.22 o
  -1  15   7     2852.60     2427.85    388.05 o
   1  15   7     1495.22     1481.95    223.78 o
   3  15   7    11067.11    12671.38    546.80 o
   5  15   7     1960.27     3024.24    367.60 o
   7  15   7     6933.03     7370.34    508.63 o
   9  15   7       30.43       31.06    146.57 o
  11  15   7     5290.10     4253.29    523.71 o
  13  15   7       12.13      192.51    167.11 o
  15  15   7      532.31      344.53    201.14 o
 -20  16   7      477.63       71.89    199.01 o
 -18  16   7       46.12       37.86     36.34 o
 -16  16   7      135.98      263.13    137.77 o
 -14  16   7    11823.07    12907.31    528.41 o
 -12  16   7     9818.32    10662.13    703.58 o
 -10  16   7     4937.86     5671.63    514.50 o
  -8  16   7      589.39      183.52    191.64 o
  -6  16   7       68.30       -3.30    189.84 o
  -4  16   7      105.04      385.90    356.94 o
  -2  16   7      596.29      475.02    343.93 o
   0  16   7       33.97       -3.57    166.35 o
   2  16   7     1331.39     2231.50    307.56 o
   4  16   7       93.69     -230.05    690.28 o
   6  16   7     3272.27     4381.60    541.06 o
   8  16   7     4636.04     4853.37    489.55 o
  10  16   7     2972.44     2267.52    449.92 o
  12  16   7      921.15      669.26    216.06 o
  14  16   7      845.10      520.58    262.16 o
 -19  17   7      103.52       65.34    230.60 o
 -17  17   7      918.25      656.62    351.80 o
 -15  17   7      624.31      707.20    162.66 o
 -13  17   7     5709.85     6210.01    339.45 o
 -11  17   7     3143.21     3316.58    268.11 o
  -9  17   7        3.14     -256.92    349.27 o
  -7  17   7    21508.97    23475.57    533.82 o
  -5  17   7    17452.72    17331.63    455.89 o
  -3  17   7      298.43      580.43    349.37 o
  -1  17   7    54010.08    56094.73   1272.63 o
   1  17   7     5119.51     4388.75    324.18 o
   3  17   7      451.43      297.05    339.19 o
   5  17   7     3897.67     4562.85    632.15 o
   7  17   7     4369.88     3604.09    908.51 o
   9  17   7     1582.33     1252.07    422.76 o
  11  17   7        0.85      151.21    338.87 o
  13  17   7     2593.90     2409.02    301.54 o
  15  17   7      130.13      343.81    145.36 o
 -18  18   7        3.30       59.16    240.83 o
 -16  18   7      309.16      205.12    344.73 o
 -14  18   7      194.76      663.90    197.43 o
 -12  18   7     1544.75      976.40    233.63 o
 -10  18   7     6883.89     7760.73    472.09 o
  -8  18   7       77.69      -85.13    229.04 o
  -6  18   7       93.44      415.81    190.75 o
  -4  18   7      986.31      985.65    244.89 o
  -2  18   7     2239.24     1543.63    533.78 o
   0  18   7      413.01     -106.33    509.76 o
   2  18   7      757.61      555.55    397.62 o
   4  18   7        2.77      103.05    420.22 o
   6  18   7     2919.30     3089.94    481.86 o
   8  18   7     2088.63     2279.78    473.08 o
  10  18   7       73.57      134.70    357.49 o
  12  18   7       20.23      393.81    387.90 o
  14  18   7     1147.72     1133.69    212.29 o
 -17  19   7     2026.68     1770.95    349.63 o
 -15  19   7     1009.79      909.83    173.06 o
 -13  19   7       61.48      237.41    188.64 o
 -11  19   7     1768.41     1747.25    232.71 o
  -9  19   7     2478.41     1400.91   1968.36 o
  -7  19   7     5362.67     5851.46    323.40 o
  -5  19   7     2448.39     3309.51    253.88 o
  -3  19   7     3764.93     3111.01    485.55 o
  -1  19   7      318.23      507.68    379.67 o
   1  19   7     6515.52     7776.13    654.03 o
   3  19   7     1985.43     2596.99    499.43 o
   5  19   7      504.74      766.43    416.36 o
   7  19   7      127.09      283.36    408.89 o
   9  19   7      220.28      402.26    381.83 o
  11  19   7      143.89      365.08    185.04 o
  13  19   7      264.15        1.24    257.38 o
 -18  20   7       14.52      228.65    188.63 o
 -16  20   7       34.76      199.46    287.28 o
 -14  20   7        8.87      -88.27     88.27 o
 -12  20   7      961.28      994.17    214.16 o
 -10  20   7       24.79      161.08    251.94 o
  -8  20   7      595.13      386.53    402.21 o
  -6  20   7     8348.85    10169.47    398.51 o
  -4  20   7     3264.33     4017.86    313.15 o
  -2  20   7     1533.47      922.95    484.85 o
   0  20   7     5557.63     7058.96    663.81 o
   2  20   7      276.28      326.10    206.44 o
   4  20   7     1322.19     1670.80    258.33 o
   6  20   7     4321.21     4681.57    625.67 o
   8  20   7     2184.94     2058.57    273.40 o
  10  20   7     2154.95     1888.92    250.45 o
  12  20   7      175.27       97.55    143.32 o
 -17  21   7      137.19      158.82    224.15 o
 -15  21   7       44.09      141.40    297.54 o
 -13  21   7      854.30     1421.19    258.03 o
 -11  21   7     3944.52     4480.82    363.00 o
  -9  21   7     1069.88     1160.41    291.67 o
  -7  21   7      213.71      264.09    268.29 o
  -5  21   7     5950.47     7494.36    350.83 o
  -3  21   7     1462.86     2451.17    388.19 o
  -1  21   7     5682.88     5420.73    708.06 o
   1  21   7       17.40       -9.54    504.04 o
   3  21   7       29.31      189.06    282.40 o
   5  21   7     4518.68     4088.12    332.43 o
   7  21   7     1424.22     1153.59    252.04 o
   9  21   7      141.56       43.26    184.49 o
  11  21   7      555.87      565.62    166.01 o
  13  21   7     2780.92     2418.26    231.62 o
 -16  22   7      313.76      -33.79    226.88 o
 -14  22   7       28.05      221.32    175.80 o
 -12  22   7      887.72     1083.36    251.33 o
 -10  22   7     6643.33     7812.98    603.53 o
  -8  22   7      247.17      438.82    265.26 o
  -6  22   7     3613.37     3797.63    302.78 o
  -4  22   7     1236.20     1710.18    275.06 o
  -2  22   7      144.98      460.62    507.25 o
   0  22   7      779.04      512.43    489.50 o
   2  22   7      380.62      311.25    520.45 o
   4  22   7      142.75      493.50    197.39 o
   6  22   7       82.12      220.19    183.18 o
   8  22   7      579.31      346.90    166.31 o
  10  22   7      584.50      541.41    168.99 o
  12  22   7      660.04     1066.89    165.67 o
 -15  23   7      263.20       94.27    268.66 o
 -13  23   7      413.52      321.16    269.98 o
 -11  23   7      626.06      881.88    258.30 o
  -9  23   7        7.66       -2.54    255.94 o
  -7  23   7     8356.62    10135.49    414.04 o
  -5  23   7      845.32     1137.32    240.11 o
  -3  23   7      250.50      215.04    296.40 o
  -1  23   7      541.69      344.95    487.14 o
   1  23   7     6052.69     6552.88    703.39 o
   3  23   7      299.32      525.08    464.30 o
   5  23   7     1095.30      867.39    205.05 o
   7  23   7        8.76      253.27    160.96 o
   9  23   7     1867.16     2348.54    297.70 o
  11  23   7      298.71      328.36    167.40 o
 -14  24   7       33.10     -129.47    129.47 o
 -12  24   7      853.36     1180.88    585.67 o
 -10  24   7       98.58       66.48    242.68 o
  -8  24   7      750.14      964.58    266.60 o
  -6  24   7       38.12      251.07    210.93 o
  -4  24   7     2475.40     2297.71    321.01 o
  -2  24   7     3497.67     3836.68    399.27 o
   0  24   7       52.63     -146.52    436.56 o
   2  24   7        2.57      134.24    401.61 o
   4  24   7      597.02      553.64    446.90 o
   6  24   7     4584.35     1141.84   2255.45 o
   8  24   7      134.15      -62.45    188.96 o
  10  24   7       10.07      127.70    264.45 o
 -13  25   7        1.46     -119.61    119.61 o
 -11  25   7     4415.38     3675.87   2922.75 o
  -9  25   7      203.19      149.80    151.28 o
  -7  25   7        7.98      -66.62    151.08 o
  -5  25   7     1621.29     2143.77    312.39 o
  -3  25   7     1348.65     1029.00    228.24 o
  -1  25   7       26.19       98.36    162.46 o
   1  25   7     1440.73     1093.36    449.91 o
   3  25   7     8400.86     8743.75    704.26 o
   5  25   7     5637.39     5962.66    555.39 o
   7  25   7      748.16     1073.39    358.47 o
   9  25   7      100.70      204.32    230.00 o
 -12  26   7       94.44       82.88    136.35 o
 -10  26   7      454.09      191.64    115.94 o
  -8  26   7       22.43       -6.58    234.12 o
  -6  26   7      161.14      221.01    251.25 o
  -4  26   7      202.25      139.48    193.50 o
  -2  26   7       39.65      291.00    291.64 o
   0  26   7     2343.71     2717.14    326.66 o
   2  26   7       49.23      468.57    282.55 o
   4  26   7      478.35      813.60    390.40 o
   6  26   7     1130.35     1266.20    336.39 o
   8  26   7        1.67       70.97    225.57 o
 -11  27   7       27.21       -3.15    145.19 o
  -9  27   7       29.04      -36.13    203.95 o
  -7  27   7      317.92      554.16    255.35 o
  -5  27   7     1581.22     1566.69    309.30 o
  -3  27   7     1634.40      681.05   1030.93 o
  -1  27   7      450.24      396.67    201.73 o
   1  27   7       34.79     -171.50    225.91 o
   3  27   7     1073.30     1342.07    256.38 o
   5  27   7        1.03       42.55    205.88 o
   7  27   7      119.15      153.22    163.39 o
  -8  28   7       36.43      117.66    179.46 o
  -6  28   7      428.25      552.21    158.65 o
  -4  28   7     1324.90      204.03    114.04 o
  -2  28   7     1065.04     1018.60    369.46 o
   0  28   7      750.97     1483.88    336.18 o
   2  28   7      641.80     1151.96    210.60 o
   4  28   7      207.78      185.15    170.28 o
  -1  29   7     1984.08     2321.76    359.60 o
   1  29   7      155.21      219.20    287.31 o
   3  29   7       94.78       60.46    222.06 o
 -22   0   8      198.84      370.95    209.29 o
 -20   0   8      206.77      318.11    276.49 o
 -18   0   8      187.14     -402.67    592.31 o
 -16   0   8     4031.13     3724.65    337.31 o
 -14   0   8     6816.06     9019.32    412.93 o
 -12   0   8    28746.86    31232.32    711.33 o
 -10   0   8     2285.79     2117.95    281.10 o
  -8   0   8    13804.34    12605.86    560.34 o
  -6   0   8    34072.63    23236.63    691.65 o
  -4   0   8    66281.63    65107.68   1243.22 o
  -2   0   8   534689.50   536952.63   3462.97 o
   0   0   8    38293.86    35112.77    949.94 o
   2   0   8    13960.03    12517.39    858.11 o
   4   0   8       67.60      174.91    379.93 o
   6   0   8     1193.39      865.24    317.91 o
   8   0   8     4778.16     4224.78    597.37 o
  10   0   8     1298.14     2052.39    384.88 o
  12   0   8     1832.00     1425.78    334.01 o
  14   0   8      751.21      916.25    402.11 o
  16   0   8     4001.33     4420.20    457.09 o
  18   0   8      123.21       64.63    200.90 o
 -23   1   8        8.83      -61.90    104.37 o
 -21   1   8        0.32      129.65    186.29 o
 -19   1   8     3802.88     3602.54    351.10 o
 -17   1   8     1301.12     1406.37    280.68 o
 -15   1   8      688.94      531.31    166.76 o
 -13   1   8       19.72      -74.56    106.90 o
 -11   1   8     7802.12     7441.26    393.50 o
  -9   1   8     4003.91     4652.98    275.63 o
  -7   1   8      955.86     1228.27    153.00 o
  -5   1   8    80225.73    82925.90    955.69 o
  -3   1   8     8801.05     7670.59    324.39 o
  -1   1   8    99345.45    92688.38    954.88 o
   1   1   8    16235.01    14530.34    488.20 o
   3   1   8     1414.31     1048.70    291.40 o
   5   1   8     1039.54      636.81    254.93 o
   7   1   8     1380.82      549.38    137.39 o
   9   1   8    17746.85    15455.17    372.15 o
  11   1   8    13943.47    13611.05    519.27 o
  13   1   8     1629.90     1302.10    237.54 o
  15   1   8     1119.46     1013.07    243.57 o
  17   1   8     6674.04     7803.91    366.42 o
 -22   2   8        1.88       42.64    214.87 o
 -20   2   8      205.00      320.77    221.62 o
 -18   2   8      132.88      203.90    157.49 o
 -16   2   8    11339.15     9122.41    450.35 o
 -14   2   8     2308.05     2115.35    177.03 o
 -12   2   8     2260.46     2797.55    209.85 o
 -10   2   8     4726.37     4372.59    313.21 o
  -8   2   8      302.36       30.60     90.23 o
  -6   2   8    21202.62    18029.88   1188.66 o
  -4   2   8    16827.58    17950.26    482.45 o
  -2   2   8    11262.82     8933.80    343.62 o
   0   2   8     3203.60     2681.49    268.25 o
   2   2   8     8036.38     7762.96    340.73 o
   4   2   8     1403.26     1343.22    237.95 o
   6   2   8     1986.50     2099.35    222.69 o
   8   2   8     1610.50     2002.46    202.49 o
  10   2   8       26.23       21.11    114.43 o
  12   2   8        2.94      -70.89    190.09 o
  14   2   8      652.77      849.00    253.42 o
  16   2   8      176.85      116.29    179.86 o
  18   2   8       17.06      154.60    126.77 o
 -23   3   8      142.83      580.11    216.49 o
 -21   3   8      200.78      235.14    153.52 o
 -19   3   8       13.97      197.73    148.47 o
 -17   3   8      712.75      527.27    237.28 o
 -15   3   8     2963.17     3316.24    199.93 o
 -13   3   8      109.54      205.58    172.57 o
 -11   3   8     4806.96     6426.92    317.26 o
  -9   3   8     6043.73     7507.63    399.40 o
  -7   3   8     3276.65     5024.70    306.11 o
  -5   3   8    51371.27    45654.49   1442.19 o
  -3   3   8    10149.43     6941.26    295.35 o
  -1   3   8     3520.82     2556.94    219.43 o
   1   3   8   111264.81   113430.91   1154.39 o
   3   3   8      570.77      310.38    168.66 o
   5   3   8     9205.86     8295.49    463.36 o
   7   3   8    19252.91    21787.25    451.58 o
   9   3   8     4604.86     4181.04    258.12 o
  11   3   8     1425.44     1520.93    173.21 o
  13   3   8     4419.11     4633.86    374.79 o
  15   3   8     1140.64     1447.82    254.77 o
  17   3   8       46.00       81.60    157.05 o
 -22   4   8        5.37     -105.74    146.69 o
 -20   4   8      487.69      129.47    182.07 o
 -18   4   8     1939.36     1317.54    217.85 o
 -16   4   8       98.78      398.40    181.52 o
 -14   4   8     6429.48     8508.89    318.97 o
 -12   4   8      208.91       42.36    146.18 o
 -10   4   8     1914.13     1435.20    214.81 o
  -8   4   8       62.74     -188.38    196.09 o
  -6   4   8     1293.74      982.78    289.80 o
  -4   4   8    14247.94    11652.67    510.63 o
  -2   4   8    26593.05    20623.97    435.03 o
   0   4   8     1628.82      887.66    164.88 o
   2   4   8     1517.63     2549.00    229.78 o
   4   4   8     1558.55     1311.63    202.07 o
   6   4   8     9290.39     9779.10    302.35 o
   8   4   8    14650.39    15221.01    405.92 o
  10   4   8     1598.04     1771.44    230.39 o
  12   4   8     5734.41     5945.26    275.69 o
  14   4   8       52.91       91.74    211.59 o
  16   4   8     1644.79     1413.34    224.72 o
  18   4   8      609.93      611.53    134.65 o
 -23   5   8      880.56     1151.16    205.46 o
 -21   5   8        4.62       28.74    152.75 o
 -19   5   8     6163.73     6703.30    385.80 o
 -17   5   8     3231.20     2995.55    219.89 o
 -15   5   8      217.39      179.37    176.78 o
 -13   5   8     4291.02     3926.74    254.50 o
 -11   5   8     3515.76     3017.62    273.13 o
  -9   5   8    25375.09    22482.31    605.89 o
  -7   5   8     1602.78      574.96    247.06 o
  -5   5   8     1966.07     2909.39    326.87 o
  -3   5   8     1512.61     1235.30    255.81 o
  -1   5   8     2165.18     2781.70    264.97 o
   1   5   8    22690.71    26554.71    522.74 o
   3   5   8     1296.62     1451.89    254.21 o
   5   5   8       68.09      197.94    164.22 o
   7   5   8       18.02       98.26    111.04 o
   9   5   8    23980.05    25577.07    575.81 o
  11   5   8    23364.06    25260.87    620.03 o
  13   5   8      123.06       46.04    155.11 o
  15   5   8      916.22     1307.35    235.71 o
  17   5   8      383.61      272.53    140.70 o
 -22   6   8      348.91      330.28    206.05 o
 -20   6   8      213.14      181.81    231.07 o
 -18   6   8     2567.09     2642.73    558.69 o
 -16   6   8     1770.59     1374.66    192.36 o
 -14   6   8      400.13      335.55    173.96 o
 -12   6   8     1964.32     2202.21    213.54 o
 -10   6   8     2008.56     2489.76    380.14 o
  -8   6   8    38560.35    38533.80    825.09 o
  -6   6   8     4605.30     4469.97    369.94 o
  -4   6   8     6374.27     5633.94    395.50 o
  -2   6   8    26865.14    23318.28    724.26 o
   0   6   8     6954.65     7462.87    378.21 o
   2   6   8     2616.76     2285.32    306.18 o
   4   6   8     8501.98     9893.66    437.08 o
   6   6   8      836.64      948.74    146.69 o
   8   6   8     1166.84     1068.83    167.57 o
  10   6   8    10188.23    11025.75    505.34 o
  12   6   8     4755.44     4760.20    243.40 o
  14   6   8      174.55      207.90    143.22 o
  16   6   8       12.61       84.67    158.50 o
  18   6   8      589.98      432.30    174.23 o
 -23   7   8       80.99      206.41    140.95 o
 -21   7   8     1492.66     1370.59    332.84 o
 -19   7   8      419.60      846.21    268.08 o
 -17   7   8    22396.03    24372.94    965.89 o
 -15   7   8    20217.94    19346.42    466.14 o
 -13   7   8     5807.80     5414.05    284.74 o
 -11   7   8      215.24       83.40    124.51 o
  -9   7   8    25479.36    25474.50    784.50 o
  -7   7   8     5435.88     5083.88    380.79 o
  -5   7   8      940.42      932.38    257.14 o
  -3   7   8    29078.87    26210.61    767.82 o
  -1   7   8     3506.24     4424.19    284.59 o
   1   7   8    10161.27     9075.63    460.28 o
   3   7   8    19537.17    17992.59    682.51 o
   5   7   8    33642.72    37460.17    835.38 o
   7   7   8     5760.42     6140.23    274.28 o
   9   7   8    23156.16    25166.89    551.05 o
  11   7   8    11917.84    13472.96    525.50 o
  13   7   8      142.25      -10.02    144.90 o
  15   7   8       12.55      -36.67    122.94 o
  17   7   8       52.34      129.49    160.67 o
 -22   8   8     1590.72     1511.31    265.60 o
 -20   8   8        2.54     -174.44    264.53 o
 -18   8   8      291.31      435.43    403.56 o
 -16   8   8      364.98       22.15    299.52 o
 -14   8   8     3317.54     3356.05    237.66 o
 -12   8   8     2324.29     2091.84    207.82 o
 -10   8   8    15519.97    17093.66    690.23 o
  -8   8   8     3454.10     2825.40    300.13 o
  -6   8   8    24484.47    23824.03    728.60 o
  -4   8   8      784.99      881.04    252.71 o
  -2   8   8     1970.88     1909.75    176.79 o
   0   8   8     1871.47     1738.35    323.77 o
   2   8   8     4059.69     5075.57    387.32 o
   4   8   8    10066.13    10138.20    564.79 o
   6   8   8     7335.15     8574.50    313.81 o
   8   8   8      336.21      259.49    131.81 o
  10   8   8      754.02      557.95    352.69 o
  12   8   8     3409.57     2976.66    307.46 o
  14   8   8       51.24      134.59    142.34 o
  16   8   8     7748.20     8415.98    350.75 o
 -21   9   8     4226.62     4445.64    415.10 o
 -19   9   8      495.97      731.69    250.45 o
 -17   9   8        2.63       81.42    448.54 o
 -15   9   8      698.50      785.08    295.17 o
 -13   9   8       23.97      196.61    158.43 o
 -11   9   8    11194.10     9464.15    549.74 o
  -9   9   8     5202.91     5743.93    329.79 o
  -7   9   8    20102.41    22699.74    814.78 o
  -5   9   8    22000.82    22141.56    725.81 o
  -3   9   8      383.48      -46.44    220.78 o
  -1   9   8    18881.18    19986.68    597.52 o
   1   9   8     4063.83     4059.79    350.25 o
   3   9   8     4455.28     2697.12    336.55 o
   5   9   8     4307.95     4823.46    324.02 o
   7   9   8     4127.74     4051.72    207.90 o
   9   9   8       76.38       48.61    141.56 o
  11   9   8     9712.69    10739.75    533.57 o
  13   9   8      127.47      168.41    133.75 o
  15   9   8     2532.99     3402.43    198.33 o
  17   9   8      690.77      383.61    162.89 o
 -22  10   8     1746.09     1803.24    267.61 o
 -20  10   8       19.46       29.65    253.83 o
 -18  10   8      973.97      886.79    464.71 o
 -16  10   8       63.84      231.35    279.84 o
 -14  10   8     6260.69     6399.02    354.13 o
 -12  10   8     2785.30     1969.42    318.85 o
 -10  10   8    10211.58    11018.90    363.84 o
  -8  10   8    34028.13    27315.40    644.42 o
  -6  10   8    36595.14    30271.42    903.95 o
  -4  10   8    15878.51    19707.79    703.75 o
  -2  10   8    46721.45    44769.71   1406.95 o
   0  10   8    19012.71    23567.48    723.38 o
   2  10   8     4636.31     3425.97    345.15 o
   4  10   8     2708.72     3283.12    485.68 o
   6  10   8     2737.26     1883.61    172.65 o
   8  10   8      170.75     -106.89    106.89 o
  10  10   8     9491.58     9947.35    509.57 o
  12  10   8      134.18      281.78    203.43 o
  14  10   8     1060.97     1100.87    151.61 o
  16  10   8      766.07      623.93    384.94 o
 -21  11   8     1906.84     2386.66    311.87 o
 -19  11   8      453.55      287.95    285.43 o
 -17  11   8       45.41       -4.25    396.17 o
 -15  11   8     2428.87     3047.17    300.50 o
 -13  11   8       44.41       79.15    145.62 o
 -11  11   8     1849.68     2053.42    227.53 o
  -9  11   8    10815.75    10179.46    381.90 o
  -7  11   8     3187.27     2803.88    244.16 o
  -5  11   8    24125.62    26623.66   1530.43 o
  -3  11   8     6630.85     4808.44    401.77 o
  -1  11   8       10.94      324.96    362.02 o
   1  11   8    45613.13    49070.88   1079.32 o
   3  11   8     6451.21     6043.41    359.71 o
   5  11   8     8412.59     9312.39    460.70 o
   7  11   8    12871.82    12578.22    424.51 o
   9  11   8     5038.27     5657.36    268.46 o
  11  11   8     3376.29     3885.47    288.45 o
  13  11   8     2505.95     2915.82    215.25 o
  15  11   8      823.02      221.38    548.14 o
 -22  12   8       18.53       36.85    196.84 o
 -20  12   8      837.66      711.28    260.84 o
 -18  12   8     4494.31     4624.77    341.66 o
 -16  12   8     1250.45     1742.95    255.24 o
 -14  12   8     4457.89     4435.57    357.43 o
 -12  12   8       11.29     -255.03    255.03 o
 -10  12   8     2480.38     2626.00    316.81 o
  -8  12   8    16971.88    17377.49    490.98 o
  -6  12   8     4793.60     4390.58    312.36 o
  -4  12   8     4850.18     5509.22    609.01 o
  -2  12   8     1393.17     1182.79    280.04 o
   0  12   8     1182.42      647.54    294.64 o
   2  12   8     5973.21     5624.74    354.16 o
   4  12   8     8084.21     7280.83    425.69 o
   6  12   8     3679.52     3794.20    631.80 o
   8  12   8       40.49     -204.64    233.35 o
  10  12   8        2.99       45.95    248.30 o
  12  12   8      173.45      396.38    157.65 o
  14  12   8       13.32     -115.41    115.41 o
  16  12   8     1082.01     1080.85    207.56 o
 -21  13   8      402.06      409.70    214.90 o
 -19  13   8      994.23      445.67    258.12 o
 -17  13   8      293.22      273.41    374.58 o
 -15  13   8      856.12      633.82    220.37 o
 -13  13   8    11397.76     9617.75    449.58 o
 -11  13   8     2991.54     2253.33    306.08 o
  -9  13   8     1789.53     1273.60    268.97 o
  -7  13   8      126.09      459.37    215.64 o
  -5  13   8     2814.56     3267.14    220.58 o
  -3  13   8       10.54      195.35    247.49 o
  -1  13   8     3223.88     3333.51    348.34 o
   1  13   8     4571.51     6131.58    460.86 o
   3  13   8     1048.38     1178.11    272.50 o
   5  13   8    13223.85    11816.14    548.97 o
   7  13   8      283.42     -232.86    299.22 o
   9  13   8       24.63     -456.74    502.50 o
  11  13   8     3375.35     3694.21    418.49 o
  13  13   8     2908.74     1183.93   1819.23 o
  15  13   8       35.77      333.75    120.24 o
 -20  14   8     2624.59     1948.36    337.88 o
 -18  14   8     1129.17     1441.21    237.10 o
 -16  14   8        2.73       46.66    229.95 o
 -14  14   8     5047.27     4603.45    399.78 o
 -12  14   8     3520.41     3689.55    406.26 o
 -10  14   8       22.87     -171.32    171.32 o
  -8  14   8    37333.85    37486.53    848.40 o
  -6  14   8    18205.69    18474.72    555.52 o
  -4  14   8      832.96      674.79    264.11 o
  -2  14   8     1655.94     1564.63    313.03 o
   0  14   8     3736.53     4298.63    260.35 o
   2  14   8      675.42      696.81    392.59 o
   4  14   8     2497.91     3594.80    370.43 o
   6  14   8     1033.48      654.46    259.79 o
   8  14   8     4478.98     4155.54    408.19 o
  10  14   8     7142.34     7443.08    593.02 o
  12  14   8      360.51      431.51    196.52 o
  14  14   8       20.97      104.86    191.97 o
 -21  15   8     2171.70     1220.80    213.20 o
 -19  15   8       58.68      -95.35    102.80 o
 -17  15   8     1887.17     1989.94    349.38 o
 -15  15   8    10846.70    11859.05    493.90 o
 -13  15   8     3393.17     3719.27    343.61 o
 -11  15   8      603.99      766.65    473.52 o
  -9  15   8     5120.01     4471.34    370.10 o
  -7  15   8      408.83      310.50    181.49 o
  -5  15   8     3926.16     3691.69    344.29 o
  -3  15   8    41755.16    41514.32   1483.59 o
  -1  15   8     3042.95     2884.04    390.50 o
   1  15   8    13712.22    13370.52    777.22 o
   3  15   8     3777.49     4268.46    533.61 o
   5  15   8     7675.77     8490.45    538.74 o
   7  15   8     4354.52     4028.48    398.91 o
   9  15   8       24.08       25.29    345.53 o
  11  15   8      610.58      477.63    221.95 o
  13  15   8     1069.54     1020.01    259.58 o
  15  15   8     1468.73     1350.33    204.66 o
 -20  16   8       21.50     -210.39    214.42 o
 -18  16   8      983.30      385.44    251.16 o
 -16  16   8       38.96      144.02    134.26 o
 -14  16   8      530.07      459.90    256.40 o
 -12  16   8     6884.39     8508.23    441.88 o
 -10  16   8      126.02      372.95    213.31 o
  -8  16   8     1287.02      782.59    186.56 o
  -6  16   8      490.84      549.24    191.04 o
  -4  16   8     3115.13     2938.66    411.14 o
  -2  16   8     4481.64     5420.43    486.50 o
   0  16   8     1047.93      259.79    129.36 o
   2  16   8    17496.27    18225.19    760.86 o
   4  16   8     7450.74     6180.30    539.23 o
   6  16   8     6891.58     8445.84    740.37 o
   8  16   8     1536.94     1331.62    414.16 o
  10  16   8     2179.11     1984.91    417.76 o
  12  16   8      155.92      138.69    162.58 o
  14  16   8      198.89      522.65    190.01 o
 -19  17   8      331.40      232.51    239.92 o
 -17  17   8      240.61      338.12    141.27 o
 -15  17   8       93.59       69.69    129.63 o
 -13  17   8        9.33     -214.43    214.43 o
 -11  17   8     1069.77     1209.12    264.73 o
  -9  17   8     4188.97     4397.12    294.14 o
  -7  17   8     1075.67      976.55    215.06 o
  -5  17   8     8563.80     9794.17    483.17 o
  -3  17   8    20747.06    19500.66    837.14 o
  -1  17   8      466.18      355.45    461.03 o
   1  17   8       32.08       84.24    147.17 o
   3  17   8     2303.35     1989.91    610.29 o
   5  17   8      956.62      502.86    396.12 o
   7  17   8      246.86      466.91    378.74 o
   9  17   8     3932.32     3287.37    473.93 o
  11  17   8     6335.16     5519.44    328.33 o
  13  17   8     1222.12     1419.77    246.49 o
 -18  18   8      254.52      322.67    272.71 o
 -16  18   8       87.91      282.51    209.76 o
 -14  18   8      540.45      408.28    182.83 o
 -12  18   8       28.24     -122.53    203.25 o
 -10  18   8     5336.48     5714.76   1183.08 o
  -8  18   8     9757.86    10331.66    439.79 o
  -6  18   8     5971.58     6688.60    312.83 o
  -4  18   8      104.52      632.10    378.18 o
  -2  18   8      426.61     -177.33    618.85 o
   0  18   8      266.32      719.44    372.20 o
   2  18   8     3123.58     2831.15    281.54 o
   4  18   8     4130.03     4697.29    609.46 o
   6  18   8      328.36      659.01    392.42 o
   8  18   8      120.11      179.80    369.16 o
  10  18   8       32.44     -108.80    298.71 o
  12  18   8      447.02      412.08    150.32 o
  14  18   8       10.63      -49.97    142.34 o
 -17  19   8      235.26       54.07    277.40 o
 -15  19   8      136.88     -159.53    169.33 o
 -13  19   8      848.87      905.71    212.17 o
 -11  19   8      459.62      706.01    206.27 o
  -9  19   8      360.40       -0.65    351.40 o
  -7  19   8       15.60     -191.15    191.15 o
  -5  19   8     7171.47     7676.82    485.13 o
  -3  19   8     4158.28     4273.77    649.67 o
  -1  19   8     4512.81     4404.32    544.31 o
   1  19   8      841.20      611.31    188.26 o
   3  19   8     1325.45      934.78    222.28 o
   5  19   8     3493.14     3736.61    342.01 o
   7  19   8     2117.59     2735.19    306.36 o
   9  19   8      203.51      219.57    184.15 o
  11  19   8      523.53      437.72    169.87 o
  13  19   8     1019.87     1066.91    182.09 o
 -18  20   8     1979.35     1080.12    235.70 o
 -16  20   8      441.09      474.64    307.71 o
 -14  20   8       22.45     -186.65    186.65 o
 -12  20   8     4746.17     5279.99    290.80 o
 -10  20   8      172.65      248.53    237.02 o
  -8  20   8     6448.32     7715.63    348.88 o
  -6  20   8     4275.15     3169.59    283.20 o
  -4  20   8      774.63      667.48    291.13 o
  -2  20   8     5311.74     5503.66    899.60 o
   0  20   8      526.07      731.69    354.09 o
   2  20   8       19.74       75.38    163.21 o
   4  20   8     3018.20     3159.94    394.90 o
   6  20   8     8229.36    10307.48    476.00 o
   8  20   8     3125.60     3066.82    583.12 o
  10  20   8      465.50      230.40    164.92 o
  12  20   8       63.84       80.21    132.54 o
 -17  21   8        7.72      284.41    223.92 o
 -15  21   8     2708.17     2789.33    252.95 o
 -13  21   8     2513.94     3031.11    309.88 o
 -11  21   8      374.03      462.93    254.20 o
  -9  21   8      454.59      564.35    246.67 o
  -7  21   8       75.51       -3.67    224.27 o
  -5  21   8     7944.13     8393.84    453.19 o
  -3  21   8      887.97     1696.49    356.41 o
  -1  21   8     3143.05     4210.77    642.09 o
   1  21   8    13083.75    14866.24    936.74 o
   3  21   8      232.05      276.42    202.74 o
   5  21   8      119.56      202.76    204.04 o
   7  21   8      611.99      732.56    225.30 o
   9  21   8     1929.14     2193.60    252.52 o
  11  21   8       19.08       -8.91    280.24 o
 -16  22   8     1052.98     -155.70    172.60 o
 -14  22   8     1007.29     1263.99    220.84 o
 -12  22   8       86.72     -103.90    212.01 o
 -10  22   8     2378.67     2310.97    306.76 o
  -8  22   8     1663.49     1529.95    303.38 o
  -6  22   8     1776.16     2051.19    337.26 o
  -4  22   8     3792.87     3534.84    386.58 o
  -2  22   8     6382.21     6939.17    731.08 o
   0  22   8       25.63      -38.35    472.86 o
   2  22   8       75.27      -75.28    504.12 o
   4  22   8      431.07      405.31    206.24 o
   6  22   8       78.85       76.49    167.94 o
   8  22   8     2194.93     2628.65    250.08 o
  10  22   8      367.55      392.70    145.71 o
 -15  23   8      295.12      -81.59    134.55 o
 -13  23   8      143.01       87.62    226.48 o
 -11  23   8       26.19       86.12    292.86 o
  -9  23   8      555.15      505.70    245.10 o
  -7  23   8      562.83      413.32    215.48 o
  -5  23   8     6932.11     7987.13    618.04 o
  -3  23   8      194.44      471.34    298.36 o
  -1  23   8     7124.85     7733.84    730.75 o
   1  23   8      989.04      945.48    522.67 o
   3  23   8       68.61      285.28    378.50 o
   5  23   8        4.62       48.99    118.82 o
   7  23   8      259.62      582.92    229.57 o
   9  23   8       28.89     -128.33    136.03 o
 -14  24   8      174.91      232.49    148.37 o
 -12  24   8     1043.82      586.90    543.75 o
 -10  24   8      212.97      232.71    184.87 o
  -8  24   8     1016.57      558.22    806.28 o
  -6  24   8       33.11       14.27    241.34 o
  -4  24   8     2101.06     2794.08    341.85 o
  -2  24   8     1829.21     1999.00    349.88 o
   0  24   8        3.08      335.84    484.34 o
   2  24   8      748.68     1013.56    469.46 o
   4  24   8       15.96      171.83    377.13 o
   6  24   8     5724.53     2903.76   2981.02 o
   8  24   8       61.05      118.53    135.31 o
 -13  25   8      327.39      479.22    189.98 o
 -11  25   8      631.08       34.87    392.00 o
  -9  25   8       21.99        6.97    292.69 o
  -7  25   8     1084.01     2164.73    364.40 o
  -5  25   8      377.36      782.07    203.66 o
  -3  25   8     4293.39     3389.66    369.49 o
  -1  25   8      867.38      352.58    292.57 o
   1  25   8      267.42      161.89    289.30 o
   3  25   8     2359.39     2679.62    495.89 o
   5  25   8      699.20      399.44    350.72 o
   7  25   8       12.74      140.29    270.46 o
 -12  26   8       26.35       40.68    184.49 o
 -10  26   8      805.58      724.20    267.98 o
  -8  26   8     1546.39     1910.51    316.05 o
  -6  26   8      672.19      771.59    276.74 o
  -4  26   8     1014.56     1166.12    175.36 o
  -2  26   8     3734.92     3937.76    251.26 o
   0  26   8       89.64      252.72    229.58 o
   2  26   8     1568.42     1030.87    278.28 o
   4  26   8       36.38      115.92    302.79 o
   6  26   8      723.50     1147.77    318.93 o
 -11  27   8      182.93       13.18    120.03 o
  -9  27   8      103.75      438.16    203.92 o
  -7  27   8      645.05      572.76    251.96 o
  -5  27   8       89.93      412.00    183.38 o
  -3  27   8      108.59       31.60    105.10 o
  -1  27   8      535.77     1083.00    241.28 o
   1  27   8       19.94      120.68    215.71 o
   3  27   8      148.07      332.12    206.15 o
   5  27   8      754.07     1101.79    206.57 o
  -8  28   8        4.17       43.05    178.20 o
  -6  28   8      132.38     -174.43    174.43 o
  -4  28   8      303.73     -151.42    151.42 o
  -2  28   8      794.08      503.95    340.35 o
   0  28   8      547.91      751.94    182.49 o
   2  28   8        2.64      -46.86    224.43 o
   4  28   8      599.85      469.81    185.03 o
  -1  29   8        2.77      154.53    267.08 o
   1  29   8      278.75      292.95    263.83 o
 -23   1   9     1662.93     1960.79    166.81 o
 -21   1   9      101.89       95.56    170.66 o
 -19   1   9       37.65      264.41    153.21 o
 -17   1   9    37847.50    39406.52    831.25 o
 -15   1   9      679.84      650.53    171.86 o
 -13   1   9      104.34      293.17    142.80 o
 -11   1   9    10934.97    10041.82    346.22 o
  -9   1   9      942.12     1487.82    261.32 o
  -7   1   9    19194.00    20707.32   1160.69 o
  -5   1   9     3652.82     2856.51    257.85 o
  -3   1   9    17929.83    13452.68    442.40 o
  -1   1   9    48467.84    48259.82    781.87 o
   1   1   9     4037.86     4840.68    308.46 o
   3   1   9     1641.15     2445.42    318.01 o
   5   1   9     1100.71      655.74    350.49 o
   7   1   9    25608.97    28546.54    478.53 o
   9   1   9     2618.76     2497.84    181.34 o
  11   1   9     3475.15     3951.42    307.15 o
  13   1   9     1730.46     2028.29    298.54 o
  15   1   9      170.52      272.65    182.96 o
  17   1   9      548.19      775.80    170.50 o
 -22   2   9      406.93      326.50    149.48 o
 -20   2   9     1369.56     1625.35    251.77 o
 -18   2   9    13280.74    15378.15    707.76 o
 -16   2   9      110.18      -75.70    256.34 o
 -14   2   9     1263.44      756.40    161.13 o
 -12   2   9      159.24      110.66    133.94 o
 -10   2   9     3144.02     2092.64    272.93 o
  -8   2   9    17753.78    15775.99    419.58 o
  -6   2   9    52715.45    55612.87   1854.20 o
  -4   2   9     3174.13     2924.61    240.42 o
  -2   2   9    41119.63    41005.45    727.32 o
   0   2   9    44145.78    37517.21    692.74 o
   2   2   9    19782.50    20018.44    673.76 o
   4   2   9      194.29     -162.38    163.55 o
   6   2   9    42046.56    42555.20    515.40 o
   8   2   9     1545.54     1785.81    139.18 o
  10   2   9     1796.33      822.72    160.41 o
  12   2   9     6770.88     5342.44    379.33 o
  14   2   9     1237.42     1081.25    246.14 o
  16   2   9      100.13      108.30    190.90 o
  18   2   9     2084.41     2284.91    170.28 o
 -23   3   9      167.55       65.48    183.10 o
 -21   3   9      238.26      220.80    153.65 o
 -19   3   9      285.87      309.29    180.35 o
 -17   3   9     6150.17     4634.67    393.85 o
 -15   3   9       74.21       76.18    146.96 o
 -13   3   9     8990.70     9841.89    421.20 o
 -11   3   9    12998.33    13730.99    400.00 o
  -9   3   9     1604.92     1684.33    244.61 o
  -7   3   9     6220.84     6743.38    447.75 o
  -5   3   9       36.12      176.58    227.73 o
  -3   3   9      169.15      127.12    142.10 o
  -1   3   9    13895.05    13294.74    433.34 o
   1   3   9     2126.36     2774.71    242.42 o
   3   3   9     5034.90     5577.80    347.09 o
   5   3   9       54.95      156.39    141.18 o
   7   3   9      478.43      218.98    104.77 o
   9   3   9     4768.13     4242.76    220.19 o
  11   3   9     2446.79     2625.28    216.19 o
  13   3   9     4197.22     4862.86    374.22 o
  15   3   9      898.83     1022.13    226.53 o
  17   3   9        5.67      240.65    146.13 o
 -22   4   9     1118.25     1038.66    284.46 o
 -20   4   9     2344.54     2269.36    255.76 o
 -18   4   9       48.56       -9.23    199.90 o
 -16   4   9     1021.99     1080.41    208.87 o
 -14   4   9      439.99      795.28    219.04 o
 -12   4   9     3409.42     3956.54    246.10 o
 -10   4   9     4695.63     5489.31    351.13 o
  -8   4   9     9978.34    10351.80    542.10 o
  -6   4   9    66826.98    61185.40   1199.63 o
  -4   4   9     3538.56     2429.29    316.66 o
  -2   4   9    48083.98    45712.20    810.66 o
   0   4   9     6692.98     7546.84    315.66 o
   2   4   9     1574.39      891.68    200.27 o
   4   4   9     9830.49    10154.14    431.95 o
   6   4   9     4519.88     5072.04    231.80 o
   8   4   9     4367.84     4949.94    279.95 o
  10   4   9     1511.86     1848.63    221.67 o
  12   4   9        6.77     -129.20    160.86 o
  14   4   9        0.75      -67.64    200.61 o
  16   4   9       39.46      121.55    243.58 o
 -23   5   9      935.51     1196.95    252.27 o
 -21   5   9     5051.39     4611.87    470.39 o
 -19   5   9       59.72      188.57    264.03 o
 -17   5   9     2067.31     1410.25    175.96 o
 -15   5   9     1812.35     2160.59    268.02 o
 -13   5   9     4244.56     4487.78    267.39 o
 -11   5   9     3611.94     3998.64    199.24 o
  -9   5   9     1692.99     1587.97    292.37 o
  -7   5   9    15786.52    13189.57    591.24 o
  -5   5   9      163.67      623.20    236.04 o
  -3   5   9    21556.41    20754.42    706.35 o
  -1   5   9     1574.06     1452.25    295.92 o
   1   5   9     6310.97     7927.98    336.83 o
   3   5   9      444.64     -121.67    155.45 o
   5   5   9     2354.69     2060.46    168.02 o
   7   5   9     1351.67     1002.62    162.96 o
   9   5   9     7405.63     5818.63    303.84 o
  11   5   9      344.68      217.34    137.60 o
  13   5   9      779.88      970.55    170.42 o
  15   5   9      101.36       47.13    166.77 o
  17   5   9      296.21      501.24    129.66 o
 -22   6   9       44.02      -30.95    204.67 o
 -20   6   9     1368.40     1490.91    379.33 o
 -18   6   9     1812.58     1275.59    362.38 o
 -16   6   9     3396.92     3432.90    352.22 o
 -14   6   9    37731.64    39734.61    707.47 o
 -12   6   9     6336.21     7531.90    325.94 o
 -10   6   9     1880.92     1443.77    192.43 o
  -8   6   9    32862.59    32013.01    791.34 o
  -6   6   9      820.11     1662.98    302.17 o
  -4   6   9     1829.87     2601.85    316.56 o
  -2   6   9      379.43      218.92    204.26 o
   0   6   9      225.26      634.70    230.39 o
   2   6   9     6101.25     6359.12    434.74 o
   4   6   9      348.19      363.76    202.97 o
   6   6   9     9516.29     8002.29    282.02 o
   8   6   9      964.34     1501.71    190.55 o
  10   6   9     7674.90     7725.51    293.38 o
  12   6   9     9017.78     9717.51    371.75 o
  14   6   9     1551.01     1702.33    183.57 o
  16   6   9      896.26      760.11    165.04 o
 -23   7   9       87.79     -162.45    189.24 o
 -21   7   9       44.93       29.47    252.24 o
 -19   7   9     2646.93     2989.34    511.84 o
 -17   7   9    10733.64     8446.13    498.81 o
 -15   7   9     1560.41      973.54    325.56 o
 -13   7   9    14823.30    16457.11    704.27 o
 -11   7   9     7226.68     7190.65    293.91 o
  -9   7   9     8241.11    10049.15    618.03 o
  -7   7   9     6347.71     8291.68    498.26 o
  -5   7   9     8902.67     7952.82    489.41 o
  -3   7   9     9522.62     9597.72    517.95 o
  -1   7   9     7644.59     6836.19    368.09 o
   1   7   9    14109.63    14724.45    612.61 o
   3   7   9       38.60      169.81    233.18 o
   5   7   9    26150.10    27293.94    577.38 o
   7   7   9      250.20      155.32    146.61 o
   9   7   9     1131.51     1429.49    208.58 o
  11   7   9     1339.39     1025.70    172.71 o
  13   7   9     1336.03     1393.51    194.21 o
  15   7   9      439.69      372.23    141.80 o
  17   7   9     3746.46     4332.27    304.19 o
 -22   8   9        8.12       67.93    205.48 o
 -20   8   9      780.17      836.73    325.78 o
 -18   8   9      517.30      602.06    468.90 o
 -16   8   9     7180.07     6624.78    341.01 o
 -14   8   9     1103.70     1447.16    206.96 o
 -12   8   9     1575.28     1637.13    200.28 o
 -10   8   9     5143.02     8587.35    404.07 o
  -8   8   9    29255.09    29284.26    985.44 o
  -6   8   9    14934.31    14523.14    637.23 o
  -4   8   9    31396.04    31282.45    899.69 o
  -2   8   9     2084.95     1440.43    278.87 o
   0   8   9     9423.22    11591.08    511.01 o
   2   8   9       68.93      209.69    258.27 o
   4   8   9     2232.87     3512.35    281.83 o
   6   8   9      167.68      -14.29    144.27 o
   8   8   9     5790.74     5961.51    315.21 o
  10   8   9     4674.23     4331.58    292.49 o
  12   8   9     9204.23     9913.28    364.88 o
  14   8   9       77.67      167.04    131.53 o
  16   8   9     2429.68     2637.21    200.65 o
 -23   9   9      183.48      149.12    121.82 o
 -21   9   9      275.41      144.17    225.28 o
 -19   9   9     1184.31     1041.84    434.51 o
 -17   9   9     2205.47     1969.07    534.71 o
 -15   9   9        0.34     -263.65    263.65 o
 -13   9   9     3639.65     3757.39    212.30 o
 -11   9   9    11453.55    13968.02    417.53 o
  -9   9   9     1899.09     2740.48    187.23 o
  -7   9   9    31275.23    28976.60   1213.69 o
  -5   9   9       80.55       54.67    226.13 o
  -3   9   9       92.24       63.61     76.07 o
  -1   9   9     5645.80     7241.06    409.37 o
   1   9   9     3137.94     2932.01    340.20 o
   3   9   9        5.28     -105.69    187.32 o
   5   9   9      813.99     1012.94    163.23 o
   7   9   9    25993.55    26473.56    581.96 o
   9   9   9     3796.87     3695.25    279.17 o
  11   9   9     3301.02     2990.61    238.06 o
  13   9   9       79.19       71.75    130.66 o
  15   9   9      107.41      -92.36     92.36 o
 -22  10   9      511.37      378.92    188.14 o
 -20  10   9     2494.14     3036.40    397.49 o
 -18  10   9     7153.91     8683.95    659.47 o
 -16  10   9     1586.24     2534.82    814.64 o
 -14  10   9     3347.19     2712.67    224.68 o
 -12  10   9      306.11      776.60    188.49 o
 -10  10   9     3732.70     4229.60    263.41 o
  -8  10   9      790.10      877.45    197.66 o
  -6  10   9     4762.70     3870.51    519.59 o
  -4  10   9     1644.01     2119.70    346.90 o
  -2  10   9     3005.65     2827.73    422.39 o
   0  10   9      114.68       35.52    130.36 o
   2  10   9     7501.60     8072.80    683.74 o
   4  10   9     5685.46     4510.98    318.26 o
   6  10   9     1400.10     1507.20    166.12 o
   8  10   9     3169.43     2357.31    273.43 o
  10  10   9      445.08      591.67    240.12 o
  12  10   9       10.29       -8.07    138.16 o
  14  10   9      148.00      118.82    124.06 o
  16  10   9      739.83      -23.99     70.32 o
 -21  11   9      463.22      743.34    234.53 o
 -19  11   9      660.84      681.80    232.11 o
 -17  11   9     8192.94     8075.76    696.52 o
 -15  11   9     2338.37     2124.38    251.67 o
 -13  11   9    15543.75    16944.69    443.31 o
 -11  11   9    17249.57    16663.37    621.77 o
  -9  11   9     7476.34     9631.48    329.74 o
  -7  11   9     1910.76     1183.82    179.78 o
  -5  11   9     2531.37     1580.18    460.97 o
  -3  11   9      701.99       67.70    183.83 o
  -1  11   9    12954.76    10919.64    781.37 o
   1  11   9     1681.24     1706.33    251.56 o
   3  11   9      796.39      878.33    215.64 o
   5  11   9     1655.56     1958.66    196.40 o
   7  11   9      213.04      233.87    154.19 o
   9  11   9     8590.16     8524.54    467.64 o
  11  11   9     1056.62     1102.31    183.01 o
  13  11   9      348.31      437.39    138.41 o
  15  11   9      316.01      190.89    112.03 o
 -22  12   9      111.75       87.97    188.57 o
 -20  12   9      935.17     1031.48    260.54 o
 -18  12   9     1001.21     1058.78    419.66 o
 -16  12   9      228.47     -275.61    420.37 o
 -14  12   9     6341.45     5485.80    294.10 o
 -12  12   9      382.59      230.06    257.33 o
 -10  12   9     1351.47     1113.69    359.43 o
  -8  12   9       91.39      -75.58    179.19 o
  -6  12   9    16584.05    14929.78    368.96 o
  -4  12   9    22375.67    20593.27    638.31 o
  -2  12   9     6134.15     4599.54    754.11 o
   0  12   9      186.18       23.44    147.05 o
   2  12   9     1342.59      552.53    160.01 o
   4  12   9     3616.79     3534.86    420.64 o
   6  12   9     5507.17     6205.37    395.44 o
   8  12   9     1677.81     1557.65    249.06 o
  10  12   9      817.50      789.66    173.69 o
  12  12   9     1577.20     2210.90    319.22 o
  14  12   9      726.06      714.50    582.06 o
 -21  13   9        8.69     -121.25    136.47 o
 -19  13   9     4123.40     4085.32    302.78 o
 -17  13   9     1508.15     1591.70    465.01 o
 -15  13   9      466.44      483.34    259.36 o
 -13  13   9     2654.08     3233.33    344.71 o
 -11  13   9     6905.31     7406.30    670.49 o
  -9  13   9       58.82     -134.66    248.41 o
  -7  13   9    10581.35    10272.70    437.87 o
  -5  13   9     7447.83     8397.07    299.05 o
  -3  13   9     2127.87     2149.31    227.86 o
  -1  13   9     1749.54     2000.36    183.74 o
   1  13   9     2406.72     1927.30    211.06 o
   3  13   9     1516.73     1324.87    289.66 o
   5  13   9     1603.47     2168.62    335.46 o
   7  13   9     4824.10     5204.05    430.16 o
   9  13   9      743.80      991.76    324.06 o
  11  13   9       43.87      250.19    259.69 o
  13  13   9      322.87      119.15    234.57 o
  15  13   9      251.88      141.06    149.11 o
 -20  14   9     1702.58     1390.21    201.90 o
 -18  14   9     1988.89     2201.29    272.97 o
 -16  14   9     2036.40     1735.40    267.24 o
 -14  14   9     2955.15     2970.90    346.47 o
 -12  14   9     5881.56     5745.09    664.47 o
 -10  14   9     4888.28     4601.76    416.65 o
  -8  14   9     5101.06     4658.29    336.44 o
  -6  14   9     2315.76     2790.67    306.26 o
  -4  14   9     8749.54     8972.40    359.61 o
  -2  14   9     1741.84     1697.05    205.13 o
   0  14   9      590.07      502.72    174.73 o
   2  14   9      681.42      192.39    326.11 o
   4  14   9       32.19       43.11    299.60 o
   6  14   9      541.86      135.51    323.91 o
   8  14   9     8817.47     7911.71    874.62 o
  10  14   9     1891.45     1409.28    251.35 o
  12  14   9     1159.78     1340.03    310.30 o
  14  14   9       58.96       85.87    179.89 o
 -21  15   9       97.30      337.89    208.12 o
 -19  15   9     2164.82      783.36    442.36 o
 -17  15   9        6.33      214.61    206.70 o
 -15  15   9       99.98      -47.95    246.21 o
 -13  15   9     7368.56     9494.81    463.93 o
 -11  15   9     1965.36     1886.45    307.68 o
  -9  15   9      157.96      -56.72    157.96 o
  -7  15   9     4920.03     5799.18    372.61 o
  -5  15   9     3829.04     2409.42    303.25 o
  -3  15   9     2010.49     1649.43    278.82 o
  -1  15   9    12851.64    10577.19    324.96 o
   1  15   9     3064.35     2549.75    242.01 o
   3  15   9     1669.97     2132.99    402.50 o
   5  15   9     7696.15     7636.71    573.43 o
   7  15   9      345.40      944.24   1008.41 o
   9  15   9      102.95      209.38    199.67 o
  11  15   9     2248.46     2735.35    395.47 o
  13  15   9      398.53      277.33    211.80 o
 -20  16   9       22.87       60.67    184.56 o
 -18  16   9      226.51       57.90    129.19 o
 -16  16   9      789.89      987.01    189.88 o
 -14  16   9     4707.62     5159.99    612.47 o
 -12  16   9     4761.00     5008.44    861.04 o
 -10  16   9        4.79        3.41    209.36 o
  -8  16   9      371.76      538.09    196.29 o
  -6  16   9    23101.05    22575.42    646.95 o
  -4  16   9     7160.33     6333.47    502.08 o
  -2  16   9     2798.42     2220.73    268.04 o
   0  16   9     1696.75     1454.52    218.19 o
   2  16   9     5597.26     4975.89    330.83 o
   4  16   9    11379.47    10906.11    664.49 o
   6  16   9      963.14      932.84    360.40 o
   8  16   9     8008.63     9103.81    453.77 o
  10  16   9     1171.21     1074.05    234.49 o
  12  16   9       97.98       92.74    199.51 o
  14  16   9       96.96       89.63    135.13 o
 -19  17   9      120.76       37.72    226.40 o
 -17  17   9      748.28      168.71    314.99 o
 -15  17   9     5057.68     6099.26    310.49 o
 -13  17   9     3255.92     3362.50    297.00 o
 -11  17   9      283.21      297.87    255.18 o
  -9  17   9     7203.64     6669.19    344.71 o
  -7  17   9    26018.84    26033.05    929.41 o
  -5  17   9     4409.48     4200.60    392.78 o
  -3  17   9     2461.79     2518.64    400.50 o
  -1  17   9     1666.33     1896.44    439.82 o
   1  17   9     2738.65     2662.46    259.39 o
   3  17   9      258.41      417.66    279.90 o
   5  17   9     2628.49     2789.42    413.30 o
   7  17   9       23.21      -72.84    235.15 o
   9  17   9      325.19      179.04    196.79 o
  11  17   9     1089.78     1451.79    213.82 o
  13  17   9     3065.31     2810.05    293.95 o
 -18  18   9        5.51     -236.57    236.57 o
 -16  18   9       33.93       11.62    157.00 o
 -14  18   9      499.00      750.52    203.02 o
 -12  18   9        5.27       56.35    217.37 o
 -10  18   9     5971.17     8191.75    557.61 o
  -8  18   9     2157.95     1881.64    228.59 o
  -6  18   9     4055.22     4301.75    346.02 o
  -4  18   9     8892.72     9483.96    608.39 o
  -2  18   9      674.06     1331.12    415.76 o
   0  18   9     3893.28     3907.87    308.57 o
   2  18   9     1028.44      791.52    196.91 o
   4  18   9      757.25      886.22    231.05 o
   6  18   9       50.88      212.50    208.51 o
   8  18   9      124.38      262.40    206.77 o
  10  18   9      147.80      615.09    193.78 o
  12  18   9       23.97      -45.23    177.18 o
 -17  19   9      203.94       26.05    269.65 o
 -15  19   9     1225.01     2068.30    211.78 o
 -13  19   9      892.48      571.56    201.50 o
 -11  19   9      437.24      180.15    239.41 o
  -9  19   9      328.54      374.14    238.50 o
  -7  19   9     1170.17      730.15    258.56 o
  -5  19   9    16957.04    15516.42    648.05 o
  -3  19   9     2792.22     2458.73    462.87 o
  -1  19   9     8448.23     7763.03    969.83 o
   1  19   9     1048.88      753.64    220.74 o
   3  19   9    12340.91    12847.94    693.26 o
   5  19   9      579.05      637.29    233.89 o
   7  19   9      761.43      598.30    245.57 o
   9  19   9      334.79      190.22    201.21 o
  11  19   9       44.03      150.30    240.24 o
  13  19   9     3481.80     3704.84    284.95 o
 -16  20   9      322.30      295.07    270.02 o
 -14  20   9     1012.94      714.19    328.35 o
 -12  20   9      210.53      208.13    185.15 o
 -10  20   9      780.49     1141.84    230.80 o
  -8  20   9       16.30      -52.36    193.72 o
  -6  20   9     3019.96     3325.60    335.37 o
  -4  20   9      181.15      228.79    307.43 o
  -2  20   9      460.82      511.27    421.83 o
   0  20   9    10028.22     9939.10    681.33 o
   2  20   9       89.02      262.62    198.36 o
   4  20   9      798.37      515.01    243.12 o
   6  20   9      838.15      992.15    235.11 o
   8  20   9      162.34      332.11    191.08 o
  10  20   9     1256.24     1047.22    212.19 o
  12  20   9      104.21       57.08    142.75 o
 -17  21   9      132.85      459.06    137.18 o
 -15  21   9     1887.80     1975.85    367.44 o
 -13  21   9       60.62       32.55    220.89 o
 -11  21   9      799.27     1126.75    344.33 o
  -9  21   9     5340.99     6381.49    523.37 o
  -7  21   9     2229.60     1732.39    314.35 o
  -5  21   9     4527.65     5562.00    474.72 o
  -3  21   9       65.78      251.36    309.34 o
  -1  21   9     1122.19      579.45    517.08 o
   1  21   9    10937.74    14579.39    916.01 o
   3  21   9      910.31     1417.17    209.13 o
   5  21   9      555.41      476.32    206.64 o
   7  21   9      219.55      164.97    176.14 o
   9  21   9     1012.94      771.52    197.33 o
  11  21   9      269.99      103.27    157.12 o
 -16  22   9       21.32       81.21     88.64 o
 -14  22   9       58.14      183.32    211.15 o
 -12  22   9      167.61      265.85    204.73 o
 -10  22   9     4076.38     4375.55    328.86 o
  -8  22   9       90.23      460.19    279.70 o
  -6  22   9      854.74      815.23    286.94 o
  -4  22   9     8210.27     8540.37    504.81 o
  -2  22   9      323.70      716.19    333.87 o
   0  22   9    12819.78    14238.55    904.56 o
   2  22   9      945.22     1093.03    494.29 o
   4  22   9      194.21      373.87    205.92 o
   6  22   9      532.15      292.38    314.52 o
   8  22   9      373.63      516.48    183.32 o
  10  22   9      463.10      674.31    163.98 o
 -13  23   9      777.86      122.65    464.12 o
 -11  23   9       29.13      211.55    185.43 o
  -9  23   9      656.40      134.15    333.71 o
  -7  23   9      177.78      447.61    220.05 o
  -5  23   9     1042.13      877.70    289.68 o
  -3  23   9      267.61      637.29    312.78 o
  -1  23   9      577.84      835.72    355.29 o
   1  23   9      248.29       87.91    461.90 o
   3  23   9     1248.54     1355.50    506.03 o
   5  23   9      281.18      -75.70    325.26 o
   7  23   9        3.61      143.58    194.26 o
   9  23   9       48.29      122.98    105.88 o
 -14  24   9     1325.03     1340.66    237.76 o
 -12  24   9      767.90      641.95    232.15 o
 -10  24   9        6.88     -100.75    246.90 o
  -8  24   9       91.69     -289.36    289.36 o
  -6  24   9      115.30       24.04    151.22 o
  -4  24   9        1.48      170.09    275.23 o
  -2  24   9      132.09      694.75    317.29 o
   0  24   9      604.50      588.78    326.70 o
   2  24   9        7.65      -21.08    406.14 o
   4  24   9     1936.19     1836.72    438.63 o
   6  24   9      133.83      150.87    136.57 o
   8  24   9      521.53      733.79    255.35 o
 -13  25   9       20.31       67.59    169.44 o
 -11  25   9       45.45      -37.32    234.28 o
  -9  25   9      152.39      172.86    268.30 o
  -7  25   9     2519.18     2556.01    360.42 o
  -5  25   9     5533.36     7715.69    326.34 o
  -3  25   9       30.16      200.17    253.27 o
  -1  25   9      252.63      415.74    283.30 o
   1  25   9       30.75       23.26    257.54 o
   3  25   9     2270.34     2554.74    474.89 o
   5  25   9      293.48      105.65    286.68 o
   7  25   9      116.21       19.34    204.67 o
 -12  26   9       86.46      156.90    171.76 o
 -10  26   9      288.61      219.97    213.04 o
  -8  26   9      490.83     1242.40    311.26 o
  -6  26   9      583.56     1190.66    291.39 o
  -4  26   9      433.99      217.56    139.98 o
  -2  26   9      148.23      -47.00    185.77 o
   0  26   9     1341.16      873.27    360.36 o
   2  26   9      708.13      689.68    249.59 o
   4  26   9      320.61      383.25    215.71 o
   6  26   9      381.55      693.58    350.84 o
 -11  27   9     2215.88     2060.43    234.41 o
  -9  27   9       14.58       -1.61    194.33 o
  -7  27   9      833.62     1258.87    251.51 o
  -5  27   9       63.08       35.52    211.20 o
  -3  27   9       11.04      -41.08    118.11 o
  -1  27   9       43.52      207.01    203.26 o
   1  27   9      184.09      410.12    211.84 o
   3  27   9     1955.37     2473.78    250.14 o
   5  27   9      124.83      -60.65    139.91 o
  -8  28   9       15.02       24.62    148.03 o
  -6  28   9      367.43      658.00    210.70 o
  -4  28   9      352.14       20.49     85.70 o
  -2  28   9      185.60      182.15    311.04 o
   0  28   9     1859.45     2084.95    230.31 o
   2  28   9      118.42      283.65    166.09 o
  -1  29   9      192.23      -68.42    242.96 o
 -22   0  10     5686.04     5738.14    462.58 o
 -20   0  10     4931.45     5736.54    515.34 o
 -18   0  10     3305.25     2503.76    438.88 o
 -16   0  10     9812.23    11061.57    690.59 o
 -14   0  10     1934.50     1473.67    242.66 o
 -12   0  10     7852.17     8367.22    380.57 o
 -10   0  10     2698.29     2642.81    371.82 o
  -8   0  10    86321.30    85045.99   1453.92 o
  -6   0  10     1512.18      649.53    302.43 o
  -4   0  10     7369.17     6122.77    466.08 o
  -2   0  10     1256.85      641.40    264.35 o
   0   0  10     3009.55     2732.16    398.51 o
   2   0  10    37085.21    33885.93   1146.39 o
   4   0  10      945.00      778.94    358.25 o
   6   0  10     5857.08     6457.46    281.03 o
   8   0  10    41352.98    42421.05    677.38 o
  10   0  10    10301.46    10759.90    524.49 o
  12   0  10     9605.44     9185.43    674.61 o
  14   0  10    19976.42    21543.20    944.88 o
  16   0  10      948.30      885.91    249.70 o
 -23   1  10      294.48      180.71    120.13 o
 -21   1  10      768.57      768.87    205.12 o
 -19   1  10     5127.56     1903.52    299.78 o
 -17   1  10      459.39      215.65    216.07 o
 -15   1  10     1043.40      970.26    166.94 o
 -13   1  10      113.20       59.81    132.26 o
 -11   1  10     4463.59     4217.04    358.43 o
  -9   1  10    11295.23    11985.64   1471.64 o
  -7   1  10       50.64      247.75    148.77 o
  -5   1  10    20548.09    18493.44    555.33 o
  -3   1  10    16232.29    19378.40    551.29 o
  -1   1  10    24805.88    24879.99    636.91 o
   1   1  10     9685.36     8631.77    414.93 o
   3   1  10     1171.88      930.16    275.50 o
   5   1  10       92.46      152.31    126.69 o
   7   1  10    13934.36    16256.97    348.46 o
   9   1  10      722.77      541.83    134.39 o
  11   1  10      182.86      768.43    306.26 o
  13   1  10     1993.46     2575.77    289.61 o
  15   1  10     2154.32     1713.02    232.65 o
  17   1  10      985.70     1010.95    162.37 o
 -22   2  10       17.03      -14.45    144.63 o
 -20   2  10     1582.73     1875.26    253.69 o
 -18   2  10        9.14     -470.70    492.62 o
 -16   2  10     1698.57     1054.76    274.29 o
 -14   2  10      933.26      912.38    178.22 o
 -12   2  10     1079.74     1038.46    123.86 o
 -10   2  10     6423.11     7227.98    479.15 o
  -8   2  10    18370.77    19558.03   2032.80 o
  -6   2  10    19805.90    17455.42    677.11 o
  -4   2  10     5250.27     3500.95    268.12 o
  -2   2  10      142.95       45.20    173.03 o
   0   2  10    89287.37   102791.05   1185.55 o
   2   2  10    35147.27    39620.75    876.62 o
   4   2  10     3989.07     3394.32    409.51 o
   6   2  10     1580.63     1793.02    143.44 o
   8   2  10     5582.12     5488.90    231.11 o
  10   2  10     2328.29     2089.14    197.32 o
  12   2  10      404.33      718.31    256.88 o
  14   2  10      377.60      371.45    210.77 o
  16   2  10      595.34      898.01    188.10 o
 -23   3  10       45.74      -67.37    158.33 o
 -21   3  10       37.42      -10.18    169.86 o
 -19   3  10     9344.07     8342.38    988.22 o
 -17   3  10     2660.12     2919.94    303.79 o
 -15   3  10      936.94     1077.87    172.85 o
 -13   3  10     5616.53     5529.28    293.49 o
 -11   3  10      728.99      967.31    109.02 o
  -9   3  10    11008.60    12013.82    589.51 o
  -7   3  10    14286.64    13300.33    622.42 o
  -5   3  10     3178.72     3746.39    375.17 o
  -3   3  10     4428.54     3479.93    308.44 o
  -1   3  10     1331.34      962.44    202.42 o
   1   3  10    11142.84     9646.52    488.66 o
   3   3  10    37421.02    42060.86    903.90 o
   5   3  10      846.25      630.66    130.20 o
   7   3  10     9862.53    11478.53    301.76 o
   9   3  10     2941.01     2906.29    209.67 o
  11   3  10     1899.22     2237.83    214.28 o
  13   3  10      513.99      739.70    240.87 o
  15   3  10      302.04      203.18    199.93 o
  17   3  10       14.77      228.87    137.25 o
 -22   4  10     4912.26     5709.27    451.79 o
 -20   4  10     5222.65     5216.76    391.61 o
 -18   4  10      170.39      155.78    162.69 o
 -16   4  10      589.74      592.43    203.61 o
 -14   4  10       24.30     -153.79    161.70 o
 -12   4  10     2804.73     2955.44    208.76 o
 -10   4  10     7329.25     5619.64    406.43 o
  -8   4  10     1994.26     1691.66    252.23 o
  -6   4  10     2258.25     1747.47    289.96 o
  -4   4  10    52573.51    49111.48   1108.24 o
  -2   4  10     5335.04     7995.98    348.19 o
   0   4  10    16969.60    18712.75    544.35 o
   2   4  10     7558.17     6940.95    378.49 o
   4   4  10    19438.32    17791.09    375.44 o
   6   4  10      446.08      149.24    108.98 o
   8   4  10      941.87     1038.27    145.89 o
  10   4  10     1100.90      998.26    181.54 o
  12   4  10    13927.66    14233.94    430.83 o
  14   4  10      360.42      545.57    193.46 o
  16   4  10      169.18      230.35    136.90 o
 -23   5  10      949.34     1008.16    229.14 o
 -21   5  10     2768.41     2782.14    400.97 o
 -19   5  10      995.06      870.48    258.26 o
 -17   5  10       74.70       75.69    191.99 o
 -15   5  10    21032.00    20773.62    734.75 o
 -13   5  10     3448.08     4026.86    259.64 o
 -11   5  10     6269.55     5530.28    190.66 o
  -9   5  10    26021.61    23268.66    813.75 o
  -7   5  10      576.19     1691.84    299.03 o
  -5   5  10    64085.79    53840.39   1184.33 o
  -3   5  10    49157.08    43482.49   1065.46 o
  -1   5  10    50197.24    52659.60   1189.37 o
   1   5  10     1969.38     1474.56    250.44 o
   3   5  10      342.94      283.06    207.43 o
   5   5  10     1384.60     1302.84    125.88 o
   7   5  10     5114.16     4582.59    224.11 o
   9   5  10      612.41      549.39    143.45 o
  11   5  10     3738.22     4494.83    275.50 o
  13   5  10     1184.73     1259.18    183.61 o
  15   5  10     1328.87     1418.45    212.91 o
  17   5  10     1784.18     1893.67    224.63 o
 -22   6  10      620.85      407.53    229.13 o
 -20   6  10     1125.28     1671.26    261.00 o
 -18   6  10     3814.60     2838.41    689.45 o
 -16   6  10      336.15      285.13    204.55 o
 -14   6  10        6.10      221.58    179.72 o
 -12   6  10     1433.53     1791.66    185.72 o
 -10   6  10      873.80      715.82    112.94 o
  -8   6  10       32.72     -131.37    267.50 o
  -6   6  10      912.01      642.82    230.91 o
  -4   6  10     5453.56     4908.67    410.32 o
  -2   6  10    22298.33    21258.77    781.20 o
   0   6  10    14115.47    15143.52    612.56 o
   2   6  10     4174.54     3752.84    396.83 o
   4   6  10     6917.03     5245.03    200.72 o
   6   6  10       42.88      -28.33    131.46 o
   8   6  10    15956.17    16637.96    415.21 o
  10   6  10     4321.29     3690.03    258.40 o
  12   6  10     1399.58      933.46    171.66 o
  14   6  10        2.83       60.99    123.51 o
  16   6  10       50.93       18.35    121.31 o
 -23   7  10        2.14      -56.66    143.69 o
 -21   7  10      116.59      211.27    227.93 o
 -19   7  10     1634.18     1550.17    441.96 o
 -17   7  10     2345.54     2053.33    239.83 o
 -15   7  10    10498.71    11096.05    370.91 o
 -13   7  10      572.06      511.80    180.26 o
 -11   7  10      403.81      599.20    119.84 o
  -9   7  10     1835.88     2098.62    259.67 o
  -7   7  10      634.05      135.42    233.54 o
  -5   7  10    11831.93    12507.96    613.76 o
  -3   7  10     2224.71     2042.34    322.82 o
  -1   7  10     5807.68     5013.82    435.05 o
   1   7  10     4311.20     2468.69    305.05 o
   3   7  10    16563.25    14668.34    364.71 o
   5   7  10     2169.20     2038.33    194.00 o
   7   7  10     4185.25     4565.58    295.00 o
   9   7  10       62.42      155.08    141.61 o
  11   7  10      236.64      267.92    174.35 o
  13   7  10      566.82     1065.56    169.92 o
  15   7  10      720.43      705.76    218.01 o
 -22   8  10     3113.10     2979.48    317.38 o
 -20   8  10      222.71      318.65    219.46 o
 -18   8  10      183.82      393.07    392.04 o
 -16   8  10     2391.17     2040.97    219.38 o
 -14   8  10      662.78      963.22    236.99 o
 -12   8  10     4806.82     5785.57    304.04 o
 -10   8  10     5273.10     5968.40    229.64 o
  -8   8  10     8962.36     9561.40    446.92 o
  -6   8  10     2131.80     1595.10    325.55 o
  -4   8  10     4028.71     4472.00    423.50 o
  -2   8  10     1950.61     1832.09    324.46 o
   0   8  10    13013.26    13664.80    591.30 o
   2   8  10     1110.86     1356.72    168.58 o
   4   8  10    29237.65    28826.26    668.67 o
   6   8  10     1445.89     1788.89    220.77 o
   8   8  10     1768.74     1650.30    187.31 o
  10   8  10      324.24      474.72    144.97 o
  12   8  10      626.03      452.15    137.63 o
  14   8  10     5884.18     5992.69    257.52 o
  16   8  10      674.08      815.86    208.29 o
 -23   9  10      662.28      307.59    142.53 o
 -21   9  10     2692.74     2645.09    358.47 o
 -19   9  10      593.20      977.07    420.96 o
 -17   9  10       70.83      -82.76    223.83 o
 -15   9  10       63.72     -177.51    265.71 o
 -13   9  10     1442.94     1350.09    211.93 o
 -11   9  10     1703.58     2167.45    239.01 o
  -9   9  10     4559.31     3862.47    218.97 o
  -7   9  10     1176.11      923.69    391.02 o
  -5   9  10     4116.74     3602.29    387.69 o
  -3   9  10    22534.40    19895.87    806.84 o
  -1   9  10     3725.88     4020.62    583.21 o
   1   9  10     6198.38     4336.35    349.01 o
   3   9  10      322.54      270.64    180.80 o
   5   9  10     2925.05     3058.81    217.10 o
   7   9  10    11544.53    10646.94    404.09 o
   9   9  10      609.60      579.61    162.89 o
  11   9  10     1039.68     1173.19    185.78 o
  13   9  10      890.39      728.46    143.36 o
  15   9  10      451.49      294.92     88.32 o
 -22  10  10        2.04      -61.71    167.04 o
 -20  10  10      706.79     1020.54    561.28 o
 -18  10  10     6152.93     6947.54    667.09 o
 -16  10  10     2259.17     1628.75    381.14 o
 -14  10  10     1305.25     1137.10    228.05 o
 -12  10  10       38.69      -55.08    210.28 o
 -10  10  10     2067.72     2924.34    185.88 o
  -8  10  10     2934.56     3098.58    211.06 o
  -6  10  10    17460.14    19677.52    441.13 o
  -4  10  10     6159.02     4032.88    413.23 o
  -2  10  10      126.22      398.50    254.58 o
   0  10  10     3165.67     2432.41    229.56 o
   2  10  10      787.20     1227.33    162.57 o
   4  10  10      937.35      731.65    216.50 o
   6  10  10     5638.58     5616.00    291.62 o
   8  10  10      122.12      201.23    192.74 o
  10  10  10     2804.29     3249.87    243.66 o
  12  10  10     5666.62     6611.02    291.89 o
  14  10  10      506.49      501.86    117.56 o
 -21  11  10      540.94      351.33    214.24 o
 -19  11  10      130.79      384.67    338.55 o
 -17  11  10      335.13      587.21    436.66 o
 -15  11  10     7139.93     7542.15    363.23 o
 -13  11  10     1062.27     1102.21    341.96 o
 -11  11  10      494.98      956.23    187.99 o
  -9  11  10       79.31       22.38    121.92 o
  -7  11  10     2731.51     2295.63    186.33 o
  -5  11  10    16057.44    13812.67    338.38 o
  -3  11  10      699.36      773.18    273.02 o
  -1  11  10    13395.36    11005.04    812.02 o
   1  11  10     3113.91     2840.66    262.63 o
   3  11  10     2563.90     2189.44    246.58 o
   5  11  10     2002.02     1628.16    171.55 o
   7  11  10     4706.65     4759.42    312.14 o
   9  11  10     1522.67     1642.26    186.46 o
  11  11  10     3802.34     4339.11    249.22 o
  13  11  10        2.06      -95.00     95.00 o
  15  11  10        0.86      -80.51     80.51 o
 -22  12  10     1227.83      723.29    191.58 o
 -20  12  10      916.36     1301.94    276.01 o
 -18  12  10     2087.32     2189.75    465.76 o
 -16  12  10     2038.37     2199.57    507.37 o
 -14  12  10     1343.85      819.18    216.20 o
 -12  12  10     3836.68     3600.45    446.37 o
 -10  12  10     1486.78     1953.07    332.84 o
  -8  12  10     1759.26     1219.91    233.23 o
  -6  12  10       11.59      -18.60    151.05 o
  -4  12  10     2759.17     2664.76    214.23 o
  -2  12  10        1.69      249.07    117.64 o
   0  12  10     2961.05     2119.32    236.50 o
   2  12  10     2525.59     2503.64    194.17 o
   4  12  10     2351.83     2422.18    302.62 o
   6  12  10     4261.30     4473.19    292.01 o
   8  12  10     5371.31     6043.73    397.05 o
  10  12  10      175.30     -123.14    134.74 o
  12  12  10     1268.92      692.09    810.15 o
  14  12  10     1751.63     2073.21    290.11 o
 -21  13  10       18.77       46.02    128.55 o
 -19  13  10     3439.48     3521.67    296.52 o
 -17  13  10     6621.92     6453.40    599.15 o
 -15  13  10     4045.96     3764.07    328.06 o
 -13  13  10      973.12     1337.76    377.85 o
 -11  13  10     1921.28     1521.17    364.18 o
  -9  13  10     2037.76     1936.57    319.68 o
  -7  13  10     1072.51      829.95    208.14 o
  -5  13  10      152.80      132.59    196.81 o
  -3  13  10    43842.67    44176.23    762.37 o
  -1  13  10     6047.10     7225.36    251.49 o
   1  13  10     2257.36     1693.26    225.16 o
   3  13  10      269.36      242.38    186.23 o
   5  13  10     1423.00      870.20    596.01 o
   7  13  10     1782.18     1949.65    306.56 o
   9  13  10      998.33      758.87    307.29 o
  11  13  10      608.64      386.51    255.72 o
  13  13  10      258.31      334.46    234.14 o
 -20  14  10       61.61      129.37    148.05 o
 -18  14  10     1688.31     2008.50    264.14 o
 -16  14  10     1675.55     1386.66    245.28 o
 -14  14  10     2282.69     1888.02    225.00 o
 -12  14  10      140.26     -119.20    232.22 o
 -10  14  10      202.92      366.40    223.75 o
  -8  14  10     5759.50     5595.22    356.01 o
  -6  14  10    14065.24    14116.42    502.94 o
  -4  14  10      495.85      817.32    196.12 o
  -2  14  10     6523.48     4761.12    216.48 o
   0  14  10      656.99      648.00    190.69 o
   2  14  10      811.52      928.19    216.13 o
   4  14  10     2471.47     3250.81    406.27 o
   6  14  10     3730.70     2933.44    295.65 o
   8  14  10     6708.91     6858.86    816.07 o
  10  14  10     9037.62     8635.49    612.88 o
  12  14  10     2060.52     2020.52    315.84 o
  14  14  10       28.60      -24.44    116.94 o
 -19  15  10      413.55      292.78    151.78 o
 -17  15  10      718.88      837.02    183.33 o
 -15  15  10     8271.36     9124.10    444.99 o
 -13  15  10      457.37      429.40    242.86 o
 -11  15  10     1538.69     1461.74    735.75 o
  -9  15  10      227.34      173.77    188.91 o
  -7  15  10     2011.58     2098.68    291.81 o
  -5  15  10    26941.57    26046.73    620.04 o
  -3  15  10      109.93     -176.89    176.89 o
  -1  15  10    10319.66     9385.46    318.58 o
   1  15  10     7006.64     7671.03    309.25 o
   3  15  10    23456.73    22924.93    609.61 o
   5  15  10     2611.72     2259.81    300.70 o
   7  15  10        7.23      147.49    185.65 o
   9  15  10        1.08      143.93    202.76 o
  11  15  10       82.78      139.52    209.41 o
  13  15  10        5.57      -25.36    175.18 o
 -20  16  10       19.39      169.07    196.39 o
 -18  16  10     1294.83      397.29    295.18 o
 -16  16  10      106.08       62.11    130.49 o
 -14  16  10      919.94      719.86    267.21 o
 -12  16  10    24758.92    26338.30    836.36 o
 -10  16  10     1875.85     1328.90    235.71 o
  -8  16  10     8877.16     8274.25    423.43 o
  -6  16  10     6564.00     5092.81    389.02 o
  -4  16  10     3084.64     3771.38    338.78 o
  -2  16  10     3948.95     3442.55    309.52 o
   0  16  10      735.30      650.13    155.55 o
   2  16  10    17174.99    18958.96    451.45 o
   4  16  10     7137.42     6253.61    396.25 o
   6  16  10     2544.47     3601.32    318.99 o
   8  16  10     4728.16     4653.76    349.36 o
  10  16  10        3.00     -200.39    238.13 o
  12  16  10        1.22      215.87    199.17 o
  14  16  10      175.80      154.05    142.35 o
 -19  17  10      143.75      107.83    234.15 o
 -17  17  10     1073.30      117.18    237.88 o
 -15  17  10      367.86      327.39    188.36 o
 -13  17  10     1103.89      431.88    335.91 o
 -11  17  10       20.55       82.28    183.28 o
  -9  17  10      149.24      -81.36    221.10 o
  -7  17  10      715.79      100.31    291.55 o
  -5  17  10     4374.42     2868.11    349.42 o
  -3  17  10    27963.40    24326.68    768.46 o
  -1  17  10      107.94      285.62    162.22 o
   1  17  10     1354.49      615.94    206.75 o
   3  17  10       74.68      123.96    216.95 o
   5  17  10     9780.26    10480.52    457.85 o
   7  17  10       69.60      101.55    208.74 o
   9  17  10      642.89      744.12    220.82 o
  11  17  10      468.27      412.42    205.24 o
  13  17  10       43.26      -64.50    130.62 o
 -18  18  10     1920.24     1952.97    318.65 o
 -16  18  10      504.31      419.62    154.25 o
 -14  18  10     1241.84     1141.82    223.95 o
 -12  18  10       26.44       -2.04    207.62 o
 -10  18  10     2569.96     2458.05    294.26 o
  -8  18  10     3295.06     3740.95    345.88 o
  -6  18  10      504.53       76.30    343.45 o
  -4  18  10       31.88      289.32    275.13 o
  -2  18  10       72.22       41.46    350.42 o
   0  18  10     1426.90     1621.18    241.11 o
   2  18  10       54.93       21.34    158.55 o
   4  18  10      235.24      477.51    196.19 o
   6  18  10      389.20      440.38    242.93 o
   8  18  10     2347.97     2412.65    268.52 o
  10  18  10     3481.51     3642.33    371.82 o
  12  18  10      789.79      856.31    210.02 o
 -17  19  10      884.84      583.06    270.15 o
 -15  19  10      843.75     1145.12    187.20 o
 -13  19  10       63.38     -109.94    166.32 o
 -11  19  10        2.19      -74.52    237.81 o
  -9  19  10     1430.25     1560.43    249.11 o
  -7  19  10     4444.73     3794.92    367.32 o
  -5  19  10     8296.04     7293.51    444.79 o
  -3  19  10      196.66      -55.40    606.80 o
  -1  19  10     5592.88     5223.44    548.65 o
   1  19  10     3723.19     3674.51    315.02 o
   3  19  10      639.37      361.75    164.37 o
   5  19  10     5501.74     5508.08    389.89 o
   7  19  10     4368.24     5300.97    361.11 o
   9  19  10     2147.37     2040.11    351.68 o
  11  19  10        7.89      -87.18     88.41 o
 -16  20  10      268.89       -5.89     64.83 o
 -14  20  10      865.36      910.58    171.06 o
 -12  20  10     3342.99     3530.25    257.31 o
 -10  20  10     3594.16     3281.17    289.21 o
  -8  20  10      261.29      -62.14    301.57 o
  -6  20  10      133.93      -64.70    239.59 o
  -4  20  10        0.35      453.98    353.97 o
  -2  20  10     1598.31     3237.73    785.14 o
   0  20  10      801.27     1274.28    430.04 o
   2  20  10     5085.33     5051.88    347.56 o
   4  20  10      127.57      105.65    202.85 o
   6  20  10       84.06      312.04    195.30 o
   8  20  10     4860.87     4338.32    537.92 o
  10  20  10     1209.53     1148.68    233.23 o
 -15  21  10      347.98      175.17    154.27 o
 -13  21  10      877.78     -128.29    128.29 o
 -11  21  10     4939.55     5724.96    370.77 o
  -9  21  10      186.98      294.82    213.27 o
  -7  21  10      986.20     1020.63    300.75 o
  -5  21  10     5131.76     6554.34    471.74 o
  -3  21  10     9445.54     8188.08    537.54 o
  -1  21  10      357.34      701.75    501.07 o
   1  21  10     2741.37     3035.89    548.10 o
   3  21  10      968.83      807.44    346.13 o
   5  21  10     4462.01     3930.46    332.96 o
   7  21  10      105.73      146.04    180.84 o
   9  21  10       16.51      155.44    138.90 o
  11  21  10      110.18       46.78    112.88 o
 -14  22  10        2.13      260.14    128.53 o
 -12  22  10      245.15      -30.24    192.77 o
 -10  22  10     1000.87     1566.37    372.47 o
  -8  22  10     6375.03     8765.89    543.59 o
  -6  22  10     1454.18      853.78    300.71 o
  -4  22  10     1528.53     1200.02    346.65 o
  -2  22  10     3501.32     4994.25    480.09 o
   0  22  10     1014.96      325.75    439.81 o
   2  22  10      507.44      650.16    471.04 o
   4  22  10      613.12      677.87    206.57 o
   6  22  10        6.05      -33.65    163.11 o
   8  22  10       23.57        4.17    265.35 o
  10  22  10     1975.13     2160.23    204.08 o
 -13  23  10      451.03      660.09    260.73 o
 -11  23  10      221.47      173.80    266.18 o
  -9  23  10      841.58     1027.28    296.45 o
  -7  23  10     4685.93     4440.86    356.37 o
  -5  23  10      256.82      282.04    286.04 o
  -3  23  10     1514.24     1562.83    338.40 o
  -1  23  10     3902.78     3954.45    403.01 o
   1  23  10     1455.26     1296.87    506.72 o
   3  23  10      920.88      622.26    416.47 o
   5  23  10       25.55      -10.18    134.73 o
   7  23  10      137.42       46.58    212.38 o
   9  23  10      726.39      579.11    266.03 o
 -14  24  10      137.27       60.92    191.82 o
 -12  24  10      480.36      495.93    254.86 o
 -10  24  10        0.24       74.66    272.54 o
  -8  24  10     2547.13     3267.30    436.06 o
  -6  24  10     2706.69     2317.68    380.16 o
  -4  24  10      479.54      597.99    287.02 o
  -2  24  10      185.59      377.09    299.29 o
   0  24  10     1439.35     1248.51    333.02 o
   2  24  10     1029.04     1080.65    426.21 o
   4  24  10     1368.37     1654.58    434.19 o
   6  24  10     1010.74      260.01    622.93 o
   8  24  10      394.12      651.36    248.04 o
 -13  25  10      262.33      559.78    190.84 o
 -11  25  10      405.88      154.06    212.21 o
  -9  25  10     3195.93     3246.57    381.70 o
  -7  25  10     1140.78     2040.73    333.92 o
  -5  25  10       56.74      178.46    243.55 o
  -3  25  10     1199.20     1648.47    298.35 o
  -1  25  10      537.23      299.60    264.07 o
   1  25  10       89.08      179.27    252.98 o
   3  25  10      916.53      698.81    253.78 o
   5  25  10     3211.30     2804.82    273.26 o
   7  25  10      221.82      616.79    276.94 o
 -12  26  10      361.16      726.72    185.07 o
 -10  26  10     1017.86     1378.36    257.94 o
  -8  26  10     1840.74     2518.73    325.54 o
  -6  26  10       64.11     -251.23    251.23 o
  -4  26  10        4.61     -105.98    154.66 o
  -2  26  10     3860.28     4024.82    333.96 o
   0  26  10       12.35      137.09    235.74 o
   2  26  10      793.60      659.08    281.11 o
   4  26  10      814.83      816.81    217.49 o
   6  26  10       50.51      109.79    230.14 o
 -11  27  10       10.41      -44.29    160.06 o
  -9  27  10      270.29      312.85    216.14 o
  -7  27  10     1357.41     1569.47    285.97 o
  -5  27  10       37.30      110.46    189.74 o
  -3  27  10      160.63      -21.71    240.75 o
  -1  27  10        4.64       79.57    171.13 o
   1  27  10       15.76       68.35    180.57 o
   3  27  10      411.59      614.44    188.58 o
  -8  28  10       92.91      289.02    134.76 o
  -6  28  10       87.63      138.71    160.03 o
  -4  28  10      346.17     -113.87    113.87 o
  -2  28  10      775.12      944.06    329.79 o
   0  28  10      138.72       73.29    128.17 o
   2  28  10      515.20     -228.57    254.32 o
 -23   1  11      182.63      -65.44    129.71 o
 -21   1  11      752.14      909.41    190.16 o
 -19   1  11       19.97      189.30    186.40 o
 -17   1  11    11553.99    11625.01    346.28 o
 -15   1  11     6479.65     6111.53    261.22 o
 -13   1  11      190.38       27.66    135.84 o
 -11   1  11    11172.19    11968.43    230.27 o
  -9   1  11     4041.17     5056.34   1129.54 o
  -7   1  11     5697.64     6231.97    304.03 o
  -5   1  11    20552.74    18438.94    579.53 o
  -3   1  11      171.54      688.28    211.76 o
  -1   1  11      376.33     1025.67    233.45 o
   1   1  11     3284.20     4388.67    336.31 o
   3   1  11     2799.83     3098.41    453.25 o
   5   1  11     9084.24     9676.36    228.91 o
   7   1  11    23076.75    25681.70    456.60 o
   9   1  11       15.97     -137.14    137.14 o
  11   1  11     3575.29     4533.07    374.08 o
  13   1  11      640.59      595.89    223.57 o
  15   1  11      492.76      885.78    185.56 o
  17   1  11      693.64      742.15    186.44 o
 -22   2  11       15.93     -125.50    178.04 o
 -20   2  11     8460.11     6529.75   3001.36 o
 -18   2  11      909.97      842.81    183.19 o
 -16   2  11    18701.70    16896.89    396.03 o
 -14   2  11     5529.09     5188.49    262.21 o
 -12   2  11     1883.76     2276.22    155.71 o
 -10   2  11     6343.78     4869.46    303.58 o
  -8   2  11        6.46       97.58    406.12 o
  -6   2  11      640.76      365.88    207.27 o
  -4   2  11    12422.26    14821.53    505.05 o
  -2   2  11      939.51      599.52    177.56 o
   0   2  11     7600.28     6866.43    397.81 o
   2   2  11    26317.71    28007.96    774.43 o
   4   2  11     9635.95     8202.28    250.40 o
   6   2  11     3751.69     4328.82    215.00 o
   8   2  11      429.26      182.00    370.56 o
  10   2  11       48.19      -16.93    152.24 o
  12   2  11     1982.46     1755.05    291.58 o
  14   2  11       94.47      -16.07    191.32 o
  16   2  11       32.94      141.68    140.31 o
 -23   3  11      147.02       -3.81    196.76 o
 -21   3  11     5545.39     5961.22    345.35 o
 -19   3  11      336.52      518.70    163.08 o
 -17   3  11      209.59      159.26    191.57 o
 -15   3  11    13595.41    15226.69    434.62 o
 -13   3  11      316.65      457.54    144.97 o
 -11   3  11     3163.90     3346.98    132.79 o
  -9   3  11     2669.21     2291.13    314.60 o
  -7   3  11      462.38     1427.47    298.88 o
  -5   3  11     2722.14     3382.78    366.22 o
  -3   3  11     6266.66     6137.68    349.14 o
  -1   3  11    15369.57    14928.40    515.74 o
   1   3  11     4454.25     4695.38    348.27 o
   3   3  11    39695.90    44574.73    608.23 o
   5   3  11    11325.58    12469.86    317.47 o
   7   3  11      258.81      162.99    127.16 o
   9   3  11     5875.29     5261.96    273.15 o
  11   3  11      274.78      647.31    193.15 o
  13   3  11      349.71      338.46    224.13 o
  15   3  11      102.08       27.38    167.37 o
 -22   4  11      830.59      760.84    262.86 o
 -20   4  11      237.39      460.75    176.85 o
 -18   4  11     2254.90     2097.26    260.32 o
 -16   4  11     5057.69     5257.60    318.45 o
 -14   4  11     3665.95     3714.18    283.47 o
 -12   4  11     5502.23     5950.60    271.17 o
 -10   4  11     7585.73     7801.60    197.89 o
  -8   4  11     6679.45     5206.73    440.50 o
  -6   4  11     4277.04     4121.51    419.12 o
  -4   4  11     1404.43     1455.25    293.60 o
  -2   4  11       30.33      111.74    143.42 o
   0   4  11       67.63       -4.35    197.67 o
   2   4  11      148.52      359.44    337.40 o
   4   4  11     2229.46     2676.32    174.43 o
   6   4  11     2358.11     2026.06    176.60 o
   8   4  11      210.68      334.41    149.19 o
  10   4  11     2513.04     3369.13    246.48 o
  12   4  11      521.41      312.14    150.44 o
  14   4  11     4435.24     5082.56    336.17 o
  16   4  11      103.00       63.90    185.06 o
 -23   5  11       72.65      -17.06    166.48 o
 -21   5  11     1251.88     1282.85    317.59 o
 -19   5  11     1408.27     1294.57    252.54 o
 -17   5  11     2706.31     3233.69    264.45 o
 -15   5  11    21972.82    21567.22    880.05 o
 -13   5  11     2108.50     2345.34    230.40 o
 -11   5  11    15386.21    17406.41    288.26 o
  -9   5  11     9285.65     9349.32    545.71 o
  -7   5  11     9470.84     8561.05    537.92 o
  -5   5  11     6313.45     5801.89    493.71 o
  -3   5  11    23426.53    22832.31    836.40 o
  -1   5  11   126231.26   125403.81   1921.25 o
   1   5  11      180.80       80.82    326.27 o
   3   5  11     2224.54     2631.63    177.34 o
   5   5  11    10318.86    11717.57    312.73 o
   7   5  11     2593.73     2060.56    180.99 o
   9   5  11     8395.14    10319.20    384.39 o
  11   5  11     2712.43     3746.77    267.11 o
  13   5  11     7385.30     6665.47    281.98 o
  15   5  11      643.97      694.22    158.62 o
 -22   6  11      458.69      516.16    243.14 o
 -20   6  11     5035.57     5515.56    534.84 o
 -18   6  11     2205.74     1951.00    249.21 o
 -16   6  11     5179.28     4921.08    298.25 o
 -14   6  11      731.93      102.80    173.22 o
 -12   6  11     2668.63     3036.46    178.46 o
 -10   6  11     2443.02     1762.21    136.84 o
  -8   6  11    12663.71    11357.15    635.65 o
  -6   6  11      540.66     -107.27    232.58 o
  -4   6  11     5154.61     6786.12    485.52 o
  -2   6  11      667.73      602.63    247.44 o
   0   6  11    11359.54    11134.07    647.80 o
   2   6  11      638.95      687.11    136.94 o
   4   6  11    10943.18    10536.56    288.43 o
   6   6  11     2876.70     3661.61    216.25 o
   8   6  11       50.01       82.17    140.36 o
  10   6  11     3829.54     3287.08    248.86 o
  12   6  11     1136.68      886.51    171.08 o
  14   6  11      395.86      452.25    172.35 o
  16   6  11      939.54      919.26    132.34 o
 -23   7  11      102.44      226.19    188.07 o
 -21   7  11       28.92        0.89    188.47 o
 -19   7  11     1783.92     1630.74    868.99 o
 -17   7  11     1375.12     1357.51    211.20 o
 -15   7  11     1912.09     2169.97    238.04 o
 -13   7  11       23.17        0.08    155.86 o
 -11   7  11      338.71      724.78    132.38 o
  -9   7  11      688.21      857.56    131.69 o
  -7   7  11    14926.30    14399.18    709.17 o
  -5   7  11     2300.87     2347.48    351.44 o
  -3   7  11     4422.04     3610.34    431.27 o
  -1   7  11      531.29      575.88    274.86 o
   1   7  11     5179.92     5407.43    291.24 o
   3   7  11     1723.95     1300.86    120.41 o
   5   7  11      510.34      502.16    117.10 o
   7   7  11    17436.26    20762.83    461.67 o
   9   7  11     2885.03     2575.00    239.69 o
  11   7  11      350.71      513.28    167.52 o
  13   7  11     1752.53     2104.21    192.72 o
  15   7  11     1088.92     1462.26    182.69 o
 -22   8  11      254.57      185.99    210.44 o
 -20   8  11     1442.83     1249.51    390.66 o
 -18   8  11     4129.40     3192.09    934.40 o
 -16   8  11      180.10       95.04    185.14 o
 -14   8  11     8902.36     9327.78    432.59 o
 -12   8  11     5651.33     6401.46    311.09 o
 -10   8  11     1159.60     1349.23    149.13 o
  -8   8  11     5355.07     5415.96    266.39 o
  -6   8  11    23553.99    22849.22    866.50 o
  -4   8  11    22464.72    21780.41    867.13 o
  -2   8  11    28605.69    32507.67   1046.49 o
   0   8  11     5393.27     5550.38    639.78 o
   2   8  11     4818.05     6168.64    268.85 o
   4   8  11     2512.81     1786.16    155.83 o
   6   8  11     4386.82     4937.70    249.37 o
   8   8  11     7997.77     7110.37    303.42 o
  10   8  11     3009.04     3066.77    242.46 o
  12   8  11      797.74      457.76    154.67 o
  14   8  11       36.70      -43.51     95.33 o
 -23   9  11      253.29       58.26    135.68 o
 -21   9  11     2089.67     2517.44    353.47 o
 -19   9  11      300.67      377.52    386.40 o
 -17   9  11     5305.31     4360.16    372.04 o
 -15   9  11     2068.69     2338.90    254.97 o
 -13   9  11     9854.19    10535.82    395.04 o
 -11   9  11      118.20      234.80    139.03 o
  -9   9  11      428.74      896.73    146.43 o
  -7   9  11     2473.73     2043.97    279.55 o
  -5   9  11    15574.13    14805.88    530.01 o
  -3   9  11     3731.11     3481.32    409.69 o
  -1   9  11     4425.70     2827.28    404.52 o
   1   9  11     6025.99     6218.21    260.23 o
   3   9  11       11.32       93.29    141.13 o
   5   9  11    13725.59    13512.57    356.16 o
   7   9  11      209.34      420.16    137.23 o
   9   9  11       85.60       88.50    152.97 o
  11   9  11       84.08      186.07    141.76 o
  13   9  11      757.52     1010.70    144.21 o
  15   9  11        7.17      165.41     98.24 o
 -22  10  11       17.32        1.79    152.67 o
 -20  10  11       78.47      167.54    187.05 o
 -18  10  11       59.60       15.28    431.38 o
 -16  10  11      935.58      850.29    259.36 o
 -14  10  11     8874.46     9294.87    318.38 o
 -12  10  11     1872.69     1435.33    210.21 o
 -10  10  11    13787.77    16141.13    510.40 o
  -8  10  11     1748.24     2431.24    244.62 o
  -6  10  11     1582.34     1069.43    166.45 o
  -4  10  11    20124.52    18544.79    509.52 o
  -2  10  11     7863.05     7458.22    543.26 o
   0  10  11     2000.40     2905.92    210.94 o
   2  10  11    14555.73    13243.35    372.18 o
   4  10  11       65.88      177.98    131.73 o
   6  10  11     1120.83     1988.71    182.32 o
   8  10  11     3131.73     3268.15    216.49 o
  10  10  11     5945.08     5765.46    290.60 o
  12  10  11        3.55       61.29    170.64 o
  14  10  11       42.45       77.43     78.42 o
 -21  11  11      990.51      863.22    241.62 o
 -19  11  11       52.29      174.62    337.89 o
 -17  11  11     1738.78     1919.71    376.53 o
 -15  11  11      365.15      136.76    299.83 o
 -13  11  11     2666.10     2673.53    260.59 o
 -11  11  11      646.22      894.06    205.60 o
  -9  11  11       61.99      283.03    126.18 o
  -7  11  11     3684.92     2299.22    214.14 o
  -5  11  11     2420.78     1822.97    184.19 o
  -3  11  11     1090.13      392.67    161.60 o
  -1  11  11     1098.39      837.27    201.01 o
   1  11  11     8856.63     9499.51    438.48 o
   3  11  11     3217.47     1923.01    206.06 o
   5  11  11     7164.62     5488.06    310.45 o
   7  11  11     5360.37     6429.44    281.13 o
   9  11  11     7757.70     8629.36    409.93 o
  11  11  11       10.19      145.20    145.95 o
  13  11  11      336.55      303.80    331.06 o
 -22  12  11      333.24      167.91    117.68 o
 -20  12  11      201.40      209.47    168.00 o
 -18  12  11      243.76      418.61    380.36 o
 -16  12  11     6517.07     7268.13    796.71 o
 -14  12  11    11526.18    12029.17    461.07 o
 -12  12  11    18118.72    20016.87    763.89 o
 -10  12  11     1721.54     2196.75    601.48 o
  -8  12  11     1025.85      908.92    215.31 o
  -6  12  11     4644.80     4275.42    261.32 o
  -4  12  11        4.84     -147.01    191.40 o
  -2  12  11      344.24       68.73    162.37 o
   0  12  11     3057.28     2379.85    182.61 o
   2  12  11     1157.34      940.97    160.64 o
   4  12  11     3296.22     3179.62    253.46 o
   6  12  11     2479.42     2039.01    257.89 o
   8  12  11     1349.80     1513.53    235.98 o
  10  12  11     1278.55      840.47    200.27 o
  12  12  11       96.40      -49.36    233.97 o
  14  12  11     1943.79     1932.13    261.77 o
 -21  13  11        0.04       46.26    189.88 o
 -19  13  11     1802.99     1695.26    271.00 o
 -17  13  11      116.59      107.34    383.25 o
 -15  13  11      146.21      253.94    158.86 o
 -13  13  11     6036.14     6013.55    447.03 o
 -11  13  11    19517.26    19782.71    760.49 o
  -9  13  11     1785.03     1699.74    309.02 o
  -7  13  11      881.01      953.30    195.22 o
  -5  13  11     4187.42     3704.03    246.99 o
  -3  13  11     8697.01     8473.94    278.66 o
  -1  13  11    11226.92    10273.42    295.74 o
   1  13  11     1858.48     1630.21    174.07 o
   3  13  11       60.86      -59.03    149.15 o
   5  13  11     2865.03     2465.56    219.06 o
   7  13  11      181.61      366.21    175.54 o
   9  13  11       76.93       83.88    272.61 o
  11  13  11      125.12      143.05    247.10 o
  13  13  11     1816.43     2131.75    272.11 o
 -20  14  11       10.45      -53.08    137.80 o
 -18  14  11       48.84       11.70    317.13 o
 -16  14  11     3065.28     3412.09    310.42 o
 -14  14  11     2211.69     2461.73    309.21 o
 -12  14  11      509.22      158.75    253.85 o
 -10  14  11     3713.52     4278.33    537.90 o
  -8  14  11    16788.00    16937.25    580.03 o
  -6  14  11     2444.29     2928.51    234.25 o
  -4  14  11     4617.63     4532.36    313.21 o
  -2  14  11      895.35      388.85    139.06 o
   0  14  11     7490.79     8814.97    304.22 o
   2  14  11       15.78     -120.36    203.48 o
   4  14  11    14678.95    14386.26    646.62 o
   6  14  11     2628.85     3624.99    566.72 o
   8  14  11      769.32      819.91    291.87 o
  10  14  11     4111.23     4256.30    446.32 o
  12  14  11      134.11      346.46    212.65 o
  14  14  11       38.09      -47.08    130.90 o
 -19  15  11     2944.59     2587.01    195.30 o
 -17  15  11     2191.71     2003.55    451.81 o
 -15  15  11      149.70       31.90    221.17 o
 -13  15  11     1100.66      972.77    207.20 o
 -11  15  11        9.66      -45.91    172.37 o
  -9  15  11     2151.90     2552.29    425.40 o
  -7  15  11        6.87       21.14    255.67 o
  -5  15  11      820.03      894.35    200.29 o
  -3  15  11    12265.91    10954.62    417.77 o
  -1  15  11     1917.19     1923.06    204.11 o
   1  15  11       40.69      -22.31    125.03 o
   3  15  11     2575.47     3100.42    293.51 o
   5  15  11      817.42      688.59    219.23 o
   7  15  11      308.50      565.12    234.14 o
   9  15  11      106.23      152.18    226.34 o
  11  15  11      492.93      475.10    233.55 o
  13  15  11        1.54      173.42    150.22 o
 -20  16  11       60.93       63.75    142.96 o
 -18  16  11        4.99     -101.84    108.87 o
 -16  16  11      624.85      624.76    191.70 o
 -14  16  11     1674.32     1258.09    265.32 o
 -12  16  11    13218.38    14214.72    901.63 o
 -10  16  11     5202.83     5058.39   1328.63 o
  -8  16  11     3607.25     4808.59    349.70 o
  -6  16  11     1013.10      835.66    286.63 o
  -4  16  11     1228.86     1152.35    202.69 o
  -2  16  11     3684.79     4332.72    244.84 o
   0  16  11     1539.28     1303.51    194.05 o
   2  16  11     3745.79     3566.84    242.06 o
   4  16  11       53.74      369.32    164.11 o
   6  16  11     1243.29      913.62    243.77 o
   8  16  11     3676.51     3018.21    589.33 o
  10  16  11     3651.14     3336.87    400.59 o
  12  16  11       19.41        1.89    129.95 o
 -19  17  11       31.77     -144.22    187.04 o
 -17  17  11      470.34      295.38    104.07 o
 -15  17  11      574.16      615.00    185.54 o
 -13  17  11     1213.89     1444.28    180.78 o
 -11  17  11     1017.37      881.19    231.67 o
  -9  17  11     1435.27     2104.21    358.10 o
  -7  17  11      100.14      486.28    327.10 o
  -5  17  11     1087.10      943.57    310.05 o
  -3  17  11    15756.13    15763.36    533.23 o
  -1  17  11     1754.90     1468.45    188.50 o
   1  17  11      453.63      220.80    189.42 o
   3  17  11    17778.29    18330.16    675.65 o
   5  17  11      124.91      227.97    212.31 o
   7  17  11     1083.89      836.44    231.09 o
   9  17  11       11.20      100.88    192.85 o
  11  17  11      517.06      189.20    216.13 o
 -18  18  11       27.92      -18.72     86.89 o
 -16  18  11     3552.54     4520.55    250.58 o
 -14  18  11     7104.65     7888.84    341.78 o
 -12  18  11     1236.63     1019.64    200.29 o
 -10  18  11     2925.92     3451.82    410.61 o
  -8  18  11     6598.53     5685.51    413.32 o
  -6  18  11     1371.07     1444.48    356.44 o
  -4  18  11    11947.05    13022.04    556.93 o
  -2  18  11      296.91       10.53    194.09 o
   0  18  11      384.67      337.29    223.30 o
   2  18  11        6.96      169.88    176.75 o
   4  18  11      208.95      479.74    240.40 o
   6  18  11      718.66      720.80    221.31 o
   8  18  11      558.24      995.81    200.64 o
  10  18  11     2630.58     3366.49    332.42 o
  12  18  11      160.11      110.57    114.63 o
 -17  19  11     1943.20      290.16    265.11 o
 -15  19  11      829.14      985.78    206.20 o
 -13  19  11       50.59      279.72    176.17 o
 -11  19  11      312.05     -185.77    239.41 o
  -9  19  11     3115.97     3833.42    465.49 o
  -7  19  11     1547.78     2322.08    371.28 o
  -5  19  11     1206.65      640.72    302.32 o
  -3  19  11     1390.65     1945.80    343.07 o
  -1  19  11      180.85      419.18    424.90 o
   1  19  11     7737.12     8926.76    430.61 o
   3  19  11       36.72     -124.67    205.02 o
   5  19  11     1253.50     1252.32    255.79 o
   7  19  11     1433.85     1546.84    242.02 o
   9  19  11      107.67      310.38    188.52 o
  11  19  11       32.73      -16.95    164.54 o
 -16  20  11      122.92     -109.05    109.05 o
 -14  20  11        9.80      -17.87     85.82 o
 -12  20  11      942.86      748.89    245.09 o
 -10  20  11     2544.63     2634.48    386.52 o
  -8  20  11     2467.89     2523.76    432.95 o
  -6  20  11      450.26      189.12    372.00 o
  -4  20  11      982.39     1304.72    304.83 o
  -2  20  11      135.07      344.32    373.15 o
   0  20  11      459.67      513.28    461.40 o
   2  20  11      411.62      564.43    226.67 o
   4  20  11     4421.37     4400.93    338.98 o
   6  20  11     3581.28     3303.64    297.66 o
   8  20  11      307.22      389.92    266.85 o
  10  20  11      226.28      531.09    188.12 o
 -15  21  11      244.58      -71.28     71.28 o
 -13  21  11       34.86      420.38    162.16 o
 -11  21  11     1857.34     1442.45   1116.68 o
  -9  21  11     4117.40     4118.89    432.60 o
  -7  21  11     4843.67     4966.42    427.32 o
  -5  21  11     2417.70     3129.68    413.46 o
  -3  21  11     4975.63     4578.81    438.91 o
  -1  21  11    13155.28    11404.55    792.26 o
   1  21  11      688.85     1226.91    493.33 o
   3  21  11      385.97      382.01    136.84 o
   5  21  11       48.91       43.01    185.23 o
   7  21  11      555.28      216.35    171.98 o
   9  21  11      212.64      253.69    162.16 o
 -14  22  11       34.13     -194.09    194.09 o
 -12  22  11      861.33      828.32    297.35 o
 -10  22  11     2693.38     3040.39    417.26 o
  -8  22  11     1073.61      585.25    295.26 o
  -6  22  11      577.83     1227.17    317.16 o
  -4  22  11      646.27      945.81    317.90 o
  -2  22  11        0.43     -141.49    292.19 o
   0  22  11      723.46      395.44    450.31 o
   2  22  11       50.55      325.76    422.30 o
   4  22  11     3350.60     3488.60    287.36 o
   6  22  11     1591.22     1354.12    210.98 o
   8  22  11        4.86       -3.31    148.07 o
 -15  23  11       15.86      -82.77    157.82 o
 -13  23  11      149.94      263.20    210.01 o
 -11  23  11        9.10      175.47    216.74 o
  -9  23  11       82.76      212.24    190.72 o
  -7  23  11     1639.59     2923.77    395.43 o
  -5  23  11      579.28      793.32    299.41 o
  -3  23  11      711.91     1327.92    321.39 o
  -1  23  11      696.74      531.58    309.59 o
   1  23  11      114.06      122.45    283.74 o
   3  23  11       62.43      -58.25    358.57 o
   5  23  11      157.64       35.72    144.16 o
   7  23  11      163.71     -103.70    105.21 o
 -14  24  11       44.77      264.60    164.11 o
 -12  24  11     2372.87     3049.45    348.04 o
 -10  24  11       47.46     -291.92    291.92 o
  -8  24  11      628.90      396.38    166.36 o
  -6  24  11     7645.96     7513.56    414.67 o
  -4  24  11     1918.60     1617.30    319.12 o
  -2  24  11      104.77       79.10    250.19 o
   0  24  11     5333.12     5882.33    418.23 o
   2  24  11        7.34      195.38    263.03 o
   4  24  11       59.13      194.59    205.46 o
   6  24  11     1419.45     1190.50    197.66 o
 -13  25  11       93.42      284.04    173.41 o
 -11  25  11      285.52      380.19    201.38 o
  -9  25  11       30.87      118.00    243.94 o
  -7  25  11      437.81      532.62    146.44 o
  -5  25  11       38.51      -88.63    217.04 o
  -3  25  11       60.82       59.03    225.64 o
  -1  25  11      130.41      227.95    264.95 o
   1  25  11       70.05      201.37    235.81 o
   3  25  11       28.28      183.87    225.89 o
   5  25  11      777.58      803.25    223.87 o
 -12  26  11        9.19      -47.91    138.33 o
 -10  26  11       10.97        0.00    195.86 o
  -8  26  11       62.48      104.71    232.08 o
  -6  26  11       41.51      348.69    187.55 o
  -4  26  11     1933.92     1805.93    180.24 o
  -2  26  11     1318.58     1722.47    267.89 o
   0  26  11     1249.72     1838.19    303.01 o
   2  26  11      182.74      397.47    214.26 o
   4  26  11       73.76       71.45    163.94 o
  -9  27  11       84.48      -43.61    181.58 o
  -7  27  11     1882.73     2079.91    266.26 o
  -5  27  11      203.88      145.63    157.21 o
  -3  27  11        4.44     -171.08    171.08 o
  -1  27  11        6.82     -178.84    234.79 o
   1  27  11      266.86      -29.89    179.61 o
   3  27  11      252.58      140.97    177.89 o
  -6  28  11      200.21      165.04    163.21 o
   0  28  11     2683.87     2895.12    317.15 o
 -22   0  12     1277.03     1324.59    267.64 o
 -20   0  12      189.32      -13.91    362.67 o
 -18   0  12     8037.42     9836.31    998.57 o
 -16   0  12     3987.00     4440.65    345.16 o
 -14   0  12    35535.39    43161.81   1131.76 o
 -12   0  12    30331.32    30391.67    542.90 o
 -10   0  12     3629.12     3976.10    215.73 o
  -8   0  12    59976.53    60660.69   1841.18 o
  -6   0  12    15994.18    19641.36    906.34 o
  -4   0  12      454.47     1121.21    319.72 o
  -2   0  12    76572.77    79501.59   1731.78 o
   0   0  12    17095.39    21344.14    976.04 o
   2   0  12       14.40       26.51    241.36 o
   4   0  12     3798.76     3818.91    237.54 o
   6   0  12      591.09      233.42    138.26 o
   8   0  12    15264.94    19059.76    512.67 o
  10   0  12     9657.11    10696.48    728.63 o
  12   0  12      212.12      352.96    316.67 o
  14   0  12       39.38      352.46    294.76 o
  16   0  12       84.86       23.08    161.72 o
 -23   1  12        2.58        6.54     97.17 o
 -21   1  12      684.22      416.95    148.93 o
 -19   1  12        5.82      -33.88    236.26 o
 -17   1  12     1181.16     1036.78    188.87 o
 -15   1  12      178.17      280.66    131.40 o
 -13   1  12      228.90      339.66    124.81 o
 -11   1  12     2937.43     2721.71    143.46 o
  -9   1  12     1566.93     1890.75    239.73 o
  -7   1  12     3382.90     4241.18    391.71 o
  -5   1  12      152.04      106.98    148.16 o
  -3   1  12    20644.80    25221.07    693.95 o
  -1   1  12     3101.90     3042.23    284.36 o
   1   1  12    11009.81    12090.84    495.38 o
   3   1  12     2559.51     2361.56    206.94 o
   5   1  12       29.54      147.36     87.91 o
   7   1  12      962.77      931.09    166.17 o
   9   1  12    23820.35    23955.21    491.08 o
  11   1  12      281.07      122.25    213.64 o
  13   1  12     1388.00     1350.89    250.89 o
  15   1  12      170.29      172.09    136.87 o
 -22   2  12       25.65     -151.13    161.22 o
 -20   2  12      951.11      468.11    194.97 o
 -18   2  12      232.68      -21.02    189.50 o
 -16   2  12     9573.37     9568.97    313.24 o
 -14   2  12       29.07     -210.76    210.76 o
 -12   2  12     1071.78     1085.21    123.27 o
 -10   2  12     1763.54     1992.08    120.88 o
  -8   2  12     3142.12     3439.30    345.74 o
  -6   2  12      158.94      527.34    274.47 o
  -4   2  12       36.10      138.47    127.28 o
  -2   2  12    12637.83    11901.03    482.40 o
   0   2  12     2337.84     1716.87    281.19 o
   2   2  12    13249.78    14452.65    308.62 o
   4   2  12      111.62      130.21     87.52 o
   6   2  12      110.78       30.51    117.69 o
   8   2  12     1879.92     2049.65    280.98 o
  10   2  12     6702.80     6692.59    321.39 o
  12   2  12       83.04       90.75    187.92 o
  14   2  12      225.83      226.90    185.98 o
  16   2  12       50.53     -121.54    121.54 o
 -23   3  12       19.41      -48.86    210.87 o
 -21   3  12      146.79       69.24    144.13 o
 -19   3  12     1024.38      979.41    212.51 o
 -17   3  12      112.72       20.81    190.18 o
 -15   3  12      967.27      727.52    224.33 o
 -13   3  12       85.37        3.55    152.46 o
 -11   3  12     7103.78     8038.69    198.39 o
  -9   3  12      365.42      235.59    242.27 o
  -7   3  12      415.75      161.48    292.04 o
  -5   3  12     1243.94     1242.56    236.35 o
  -3   3  12    30753.94    31224.25    738.02 o
  -1   3  12     2993.80     2776.99    278.52 o
   1   3  12      482.87      366.41    210.39 o
   3   3  12    14728.27    15127.86    343.28 o
   5   3  12    12992.54    12373.54    336.51 o
   7   3  12     4155.44     4286.33    245.48 o
   9   3  12     6760.45     7270.62    303.15 o
  11   3  12     9208.49     9572.24    362.13 o
  13   3  12     3334.93     3598.60    304.73 o
  15   3  12      612.30      422.38    154.44 o
 -22   4  12      136.00        3.19    224.47 o
 -20   4  12      332.67      239.81    215.59 o
 -18   4  12     1381.71      997.39    229.07 o
 -16   4  12     2152.08     2044.86    245.51 o
 -14   4  12    46483.96    53095.22   1144.70 o
 -12   4  12      307.93      364.54    127.51 o
 -10   4  12      614.02      769.06    101.65 o
  -8   4  12     6085.11     5236.35    511.77 o
  -6   4  12     7806.09     7359.98    541.25 o
  -4   4  12    23904.27    27157.33    927.53 o
  -2   4  12      124.74      227.03    199.62 o
   0   4  12    16409.48    18733.55    811.95 o
   2   4  12      915.69      665.21    160.76 o
   4   4  12    12371.69    13437.24    346.47 o
   6   4  12     8560.68     9527.54    326.24 o
   8   4  12      539.76      513.38    153.56 o
  10   4  12     1615.35     1487.11    205.77 o
  12   4  12      244.62      285.54    136.04 o
  14   4  12      214.58      195.17    160.95 o
  16   4  12     2542.87     3081.59    271.98 o
 -23   5  12      453.05      365.33    180.95 o
 -21   5  12      428.55      104.18    434.78 o
 -19   5  12      110.23      383.26    165.99 o
 -17   5  12     1408.26     1705.10    271.44 o
 -15   5  12     3753.38     3352.66    306.15 o
 -13   5  12      219.15      155.82    103.21 o
 -11   5  12     5005.03     5178.79    169.59 o
  -9   5  12     8735.04     9356.50    238.33 o
  -7   5  12    20010.94    20750.47    851.82 o
  -5   5  12     7082.44     8303.09    572.33 o
  -3   5  12     1151.84     1580.73    345.42 o
  -1   5  12     2925.29     3115.88    441.54 o
   1   5  12     2889.69     2114.62    234.86 o
   3   5  12     1350.28     1574.36    150.83 o
   5   5  12    25452.56    26771.21    499.05 o
   7   5  12     3696.74     4564.70    265.43 o
   9   5  12    13861.94    16896.46    451.09 o
  11   5  12     5333.35     6551.37    311.18 o
  13   5  12     1244.98     1706.55    242.44 o
  15   5  12     1726.85     1896.16    193.99 o
 -22   6  12        8.88      -45.51    232.65 o
 -20   6  12      116.23      425.03    228.68 o
 -18   6  12     8832.30     6945.31    431.62 o
 -16   6  12      824.52      588.06    215.78 o
 -14   6  12      706.10      909.09    199.05 o
 -12   6  12    15629.55    16128.24    393.09 o
 -10   6  12     7702.54     7845.59    197.30 o
  -8   6  12      816.97      414.13    148.64 o
  -6   6  12      384.86     1199.01    278.07 o
  -4   6  12     7904.93     6271.96    511.04 o
  -2   6  12    39557.54    41608.18   1194.49 o
   0   6  12     7434.06     8623.27    379.46 o
   2   6  12    12006.47    11944.25    314.45 o
   4   6  12      612.35      558.45    226.98 o
   6   6  12     4663.28     5106.97    269.09 o
   8   6  12     5351.81     5291.60    276.85 o
  10   6  12       14.50      100.96    143.44 o
  12   6  12     3950.20     3676.16    239.01 o
  14   6  12      259.05      668.09    177.85 o
 -23   7  12       43.06       11.64    150.97 o
 -21   7  12      331.39      194.02    243.08 o
 -19   7  12      454.48      152.40    221.69 o
 -17   7  12     1513.66     1283.26    232.60 o
 -15   7  12      978.11      312.57    327.98 o
 -13   7  12      420.47      207.50    188.60 o
 -11   7  12     1376.79     1414.45    133.65 o
  -9   7  12    11655.49    14401.30    245.29 o
  -7   7  12     1576.83     1376.15    188.81 o
  -5   7  12        6.36       95.85    246.56 o
  -3   7  12    37682.06    30011.90   1020.40 o
  -1   7  12     5284.09     5796.03    312.97 o
   1   7  12     5399.39     6443.30    304.58 o
   3   7  12     5464.19     5986.02    250.88 o
   5   7  12    10629.45    11628.88    359.30 o
   7   7  12    11591.25    13470.77    405.98 o
   9   7  12       33.07      125.48    195.26 o
  11   7  12     1330.55     1152.25    183.55 o
  13   7  12      144.75      135.03    125.11 o
  15   7  12       47.60       19.50    106.64 o
 -22   8  12      256.59      185.03    246.37 o
 -20   8  12       75.92       35.58    332.49 o
 -18   8  12     1645.61     1685.69    262.28 o
 -16   8  12      273.95      480.32    280.77 o
 -14   8  12    11997.08    12091.86    442.25 o
 -12   8  12     1332.64     1037.04    166.41 o
 -10   8  12     3374.92     3148.67    181.13 o
  -8   8  12      647.41      642.47    149.07 o
  -6   8  12      221.85      599.90    168.54 o
  -4   8  12      848.59      550.10    162.55 o
  -2   8  12       27.25      169.17    131.92 o
   0   8  12     7080.31     7870.85    293.63 o
   2   8  12     3011.23     2555.49    346.12 o
   4   8  12    10662.68    10426.23    302.31 o
   6   8  12     4580.30     5018.31    265.80 o
   8   8  12      741.22      759.33    181.62 o
  10   8  12     7452.65     8339.54    341.93 o
  12   8  12      234.46      228.36    140.36 o
  14   8  12      429.21      504.75    177.52 o
 -23   9  12      431.57      473.04    160.14 o
 -21   9  12       38.78      -12.92    238.29 o
 -19   9  12     1996.93     1914.96    544.68 o
 -17   9  12       18.74      -32.88    217.49 o
 -15   9  12     1408.12      768.49    268.63 o
 -13   9  12    17491.93    17075.89    492.11 o
 -11   9  12     1513.90     1721.49    181.97 o
  -9   9  12      445.16      352.73    115.51 o
  -7   9  12    21954.38    23523.23    424.46 o
  -5   9  12       69.66      371.37    142.91 o
  -3   9  12     3593.34     2820.05    208.98 o
  -1   9  12     9710.24    10267.11    322.39 o
   1   9  12     8676.08     7112.54    319.56 o
   3   9  12     5728.73     6443.39    350.66 o
   5   9  12     2978.41     2904.19    196.40 o
   7   9  12    12054.48    11196.22    366.01 o
   9   9  12    16149.59    19841.48    501.98 o
  11   9  12     2206.44     2604.21    200.55 o
  13   9  12       58.00       16.65     82.26 o
 -22  10  12       40.56       11.30    150.33 o
 -20  10  12      208.50      561.73    331.47 o
 -18  10  12     2947.49     2778.46    817.39 o
 -16  10  12     3182.37     2717.94    376.08 o
 -14  10  12      662.44      290.07    193.48 o
 -12  10  12    16372.69    16433.14    591.43 o
 -10  10  12     6020.42     6890.86    232.48 o
  -8  10  12    14005.51    14428.35    326.42 o
  -6  10  12     3507.48     3557.46    223.44 o
  -4  10  12      613.41      157.69     93.01 o
  -2  10  12     1023.99     1009.45    198.16 o
   0  10  12     1267.74     1763.05    249.71 o
   2  10  12    21018.60    22472.55    532.31 o
   4  10  12       13.05       74.15    131.95 o
   6  10  12     5654.12     5728.90    267.39 o
   8  10  12     1048.27      677.25    175.26 o
  10  10  12      231.74      338.77    132.96 o
  12  10  12        2.34      -46.07    108.01 o
  14  10  12       85.01      -79.76    170.80 o
 -21  11  12     2187.96     2394.38    319.91 o
 -19  11  12       93.20      -17.32    307.09 o
 -17  11  12      145.78      174.12    238.12 o
 -15  11  12      335.43       13.39    744.35 o
 -13  11  12     2094.48     2683.79    265.47 o
 -11  11  12     5402.28     4523.66    335.35 o
  -9  11  12     1036.87      927.69    145.06 o
  -7  11  12      753.90      668.43    170.28 o
  -5  11  12        1.45      135.74    151.39 o
  -3  11  12    25975.60    25115.74    432.39 o
  -1  11  12     5598.06     6185.43    270.72 o
   1  11  12     4640.71     4855.77    283.82 o
   3  11  12     1959.30     1963.22    227.36 o
   5  11  12    17443.83    17316.45    558.91 o
   7  11  12      914.65      489.43    197.44 o
   9  11  12     4344.63     4774.21    260.99 o
  11  11  12      177.48      193.77    100.11 o
  13  11  12      488.34      299.04    189.90 o
 -22  12  12      100.40       74.68    121.97 o
 -20  12  12       59.86      131.98    184.06 o
 -18  12  12      497.79      422.79    415.63 o
 -16  12  12     6633.58     5325.45    383.41 o
 -14  12  12      704.22      758.11    358.55 o
 -12  12  12      989.67     1180.41    262.90 o
 -10  12  12       42.35      655.54    292.32 o
  -8  12  12     2809.31     2216.40    265.91 o
  -6  12  12    15192.53    15457.23    409.33 o
  -4  12  12        2.25       42.58     99.98 o
  -2  12  12     2199.94     1535.59    200.48 o
   0  12  12      381.62       39.02    149.80 o
   2  12  12      389.25      369.70    165.87 o
   4  12  12     8124.75     8751.42    400.37 o
   6  12  12      419.87      410.15    185.65 o
   8  12  12      188.50     -102.17    183.90 o
  10  12  12      655.81      673.73    181.46 o
  12  12  12      167.67      256.43    218.50 o
 -21  13  12      472.35      328.15    179.53 o
 -19  13  12      930.59     1248.43    349.04 o
 -17  13  12     1027.35     1055.87    427.02 o
 -15  13  12      491.55      244.36    182.61 o
 -13  13  12       54.24      591.19    497.14 o
 -11  13  12     1184.92     1258.24    286.51 o
  -9  13  12      456.28      154.02    271.84 o
  -7  13  12     4879.55     5845.41    309.62 o
  -5  13  12      663.77      658.77    169.92 o
  -3  13  12     3096.10     2749.90    193.01 o
  -1  13  12       36.98      183.20    128.20 o
   1  13  12       60.36     -112.04    124.78 o
   3  13  12     3305.65     3030.04    313.65 o
   5  13  12      521.97      278.92    188.61 o
   7  13  12      166.47      148.93    136.48 o
   9  13  12      253.69      166.69    246.58 o
  11  13  12     1521.52     2029.39    317.20 o
  13  13  12      610.37      675.38    205.05 o
 -20  14  12        0.64     -193.12    206.21 o
 -18  14  12     1339.81     1771.74    387.41 o
 -16  14  12     2543.61     2365.19    221.37 o
 -14  14  12     2883.40     3113.03    281.42 o
 -12  14  12     5655.08     5810.97    678.95 o
 -10  14  12    16227.01    19174.03   1071.46 o
  -8  14  12     2408.10     2669.01    332.11 o
  -6  14  12     2854.36     2762.78    235.14 o
  -4  14  12     1347.20     1191.36    204.73 o
  -2  14  12     3165.82     2969.58    220.10 o
   0  14  12     3852.74     3727.41    272.29 o
   2  14  12     6635.61     6818.35    362.19 o
   4  14  12      924.28      951.24    331.87 o
   6  14  12     2365.80     2101.61    372.93 o
   8  14  12      348.41      176.11    275.62 o
  10  14  12     4130.14     4232.21    392.86 o
  12  14  12      443.91      365.21    167.60 o
 -19  15  12      720.13      695.73    227.91 o
 -17  15  12        7.04       28.35    233.03 o
 -15  15  12     1011.98     1021.66    200.97 o
 -13  15  12     4825.34     4583.47    474.54 o
 -11  15  12       92.99      507.12    626.45 o
  -9  15  12     2509.64     1561.94    370.58 o
  -7  15  12     1434.65     1425.31    296.51 o
  -5  15  12      512.25      749.71    204.08 o
  -3  15  12    12474.42    10776.13    346.08 o
  -1  15  12    16660.21    19273.89    463.66 o
   1  15  12       51.26       53.81    189.93 o
   3  15  12     2215.39     2292.21    474.51 o
   5  15  12     5274.50     5414.74    808.05 o
   7  15  12        3.42       -3.11    298.75 o
   9  15  12      182.17      249.29    204.55 o
  11  15  12      268.75      300.28    208.71 o
  13  15  12      636.87      757.64    177.23 o
 -18  16  12       12.05     -103.02    135.60 o
 -16  16  12        8.59       56.12    177.71 o
 -14  16  12     1383.56     1755.24    192.54 o
 -12  16  12      301.31      460.92    510.27 o
 -10  16  12      220.50      415.99    964.13 o
  -8  16  12    15033.15    16871.57    570.10 o
  -6  16  12      551.72      507.68    290.84 o
  -4  16  12      143.04      -77.23    225.02 o
  -2  16  12      172.60      337.45    169.65 o
   0  16  12      268.34       89.66    165.06 o
   2  16  12     8822.63     8909.36    471.10 o
   4  16  12     3121.18     3501.61    238.41 o
   6  16  12     1395.68     1901.79    343.53 o
   8  16  12     2552.82     2210.18    349.74 o
  10  16  12      472.63      406.85    225.13 o
  12  16  12       83.45      161.47    166.48 o
 -19  17  12      736.45      254.45    110.35 o
 -17  17  12     1138.93     1201.40    202.88 o
 -15  17  12      738.20      880.10    187.57 o
 -13  17  12      214.83      178.96    169.68 o
 -11  17  12      101.73      -51.91    290.04 o
  -9  17  12      809.58      331.48    309.77 o
  -7  17  12      474.79      777.78    299.74 o
  -5  17  12     1155.26     1826.02    334.81 o
  -3  17  12     2315.59     1835.30    249.16 o
  -1  17  12    17664.92    17608.18    447.96 o
   1  17  12      679.87      661.06    188.95 o
   3  17  12     2231.43     2407.24    215.52 o
   5  17  12     1624.43     1500.08    266.29 o
   7  17  12      418.35      371.06    265.10 o
   9  17  12      490.92      973.42    275.42 o
  11  17  12        3.29      -55.53    153.54 o
 -18  18  12      194.79      107.49    137.42 o
 -16  18  12        0.89     -110.23    129.79 o
 -14  18  12      551.03      692.05    199.19 o
 -12  18  12     3174.07     3186.78    395.13 o
 -10  18  12     3995.27     3825.56    466.06 o
  -8  18  12      653.45      336.94    302.61 o
  -6  18  12      443.81      956.43    316.30 o
  -4  18  12        4.10     -203.29    285.81 o
  -2  18  12      961.17      615.81    242.47 o
   0  18  12      738.79      730.89    167.16 o
   2  18  12     1189.43     1173.31    259.35 o
   4  18  12     1247.47     1184.39    253.81 o
   6  18  12      240.73      347.24    236.73 o
   8  18  12     1560.29     1072.04    277.58 o
  10  18  12       20.90       32.61    162.98 o
 -17  19  12       33.71     -101.50    101.50 o
 -15  19  12     1019.92      984.56    305.18 o
 -13  19  12       39.24     -211.05    211.05 o
 -11  19  12       17.81     -255.35    255.35 o
  -9  19  12      556.20      664.41    293.11 o
  -7  19  12        7.29      -26.66    248.77 o
  -5  19  12    12403.96    12144.74    562.48 o
  -3  19  12    18987.40    19332.73    677.27 o
  -1  19  12     6561.03     6487.04    579.20 o
   1  19  12     1389.33     1485.84    234.58 o
   3  19  12     4631.09     4445.68    540.76 o
   5  19  12     3812.16     4021.93    439.07 o
   7  19  12      491.41      626.31    260.87 o
   9  19  12       88.66      235.50    183.53 o
  11  19  12       41.07       13.11    124.48 o
 -16  20  12       10.64      -56.35     56.35 o
 -14  20  12     1398.06     1604.72    230.27 o
 -12  20  12       14.43      -19.25    158.03 o
 -10  20  12      153.14     -101.47    266.49 o
  -8  20  12      359.63     -350.73    350.73 o
  -6  20  12      913.56      940.22    342.04 o
  -4  20  12       84.71     -227.69    316.58 o
  -2  20  12       44.14      236.99    315.05 o
   0  20  12     1085.77      448.74    213.99 o
   2  20  12     6610.94     6373.30    379.80 o
   4  20  12     1858.52     2159.73    276.02 o
   6  20  12       10.24      145.78    170.23 o
   8  20  12      226.02      258.61    201.13 o
  10  20  12        0.10     -128.64    144.21 o
 -15  21  12      500.65      456.53    204.02 o
 -13  21  12      119.15       83.62     94.87 o
 -11  21  12     4249.37     4454.93    304.76 o
  -9  21  12      630.83     1016.02    296.01 o
  -7  21  12       17.56       45.20    261.31 o
  -5  21  12    22636.56    27244.83    924.83 o
  -3  21  12     1385.50     1954.51    379.01 o
  -1  21  12     3360.95     3711.19    429.72 o
   1  21  12      255.06      183.82    168.10 o
   3  21  12      772.97      988.48    207.23 o
   5  21  12      429.60      371.62    177.21 o
   7  21  12      475.46      583.21    175.48 o
   9  21  12     2424.26     1136.08   1072.59 o
 -14  22  12      285.73      641.48    244.16 o
 -12  22  12      119.08      127.93    275.65 o
 -10  22  12     1541.58     1034.62    189.44 o
  -8  22  12      373.70        0.87    253.54 o
  -6  22  12      954.88      279.58    264.04 o
  -4  22  12      316.53      588.30    299.15 o
  -2  22  12      545.24      797.89    309.51 o
   0  22  12     2174.71     1727.55    352.10 o
   2  22  12       99.82      -89.72    253.05 o
   4  22  12      306.67       46.40    228.07 o
   6  22  12      216.03      383.54    305.54 o
   8  22  12     1379.15     1148.14    171.92 o
 -15  23  12      119.01      341.39    170.99 o
 -13  23  12      200.32      528.79    230.85 o
 -11  23  12     1465.78     1379.35    310.96 o
  -9  23  12      679.19      750.30    191.49 o
  -7  23  12      415.50      501.93    308.10 o
  -5  23  12      675.62      415.33    277.11 o
  -3  23  12      454.44      393.97    294.05 o
  -1  23  12      117.06      380.58    292.25 o
   1  23  12      282.19      541.65    292.27 o
   3  23  12      196.17      516.07    263.72 o
   5  23  12      453.55      -50.49    168.39 o
   7  23  12      892.68      873.31    291.88 o
 -14  24  12      391.44      640.72    155.11 o
 -12  24  12       14.64      192.08    216.60 o
 -10  24  12      527.44      925.74    282.22 o
  -8  24  12      656.39      783.02    183.43 o
  -6  24  12       58.49     -288.04    288.04 o
  -4  24  12      705.58      881.20    283.43 o
  -2  24  12      938.25     1544.68    290.06 o
   0  24  12     1239.96      912.16    287.98 o
   2  24  12       14.77     -227.57    227.57 o
   4  24  12      540.66      265.49    283.91 o
   6  24  12        6.18      119.28    240.92 o
 -13  25  12      105.13       87.78    136.97 o
 -11  25  12      272.84       20.13    198.92 o
  -9  25  12        3.83       57.47    196.30 o
  -7  25  12      825.27      229.60    226.46 o
  -5  25  12      828.71      672.00    227.35 o
  -3  25  12      497.61      518.27    237.38 o
  -1  25  12      780.85      674.13    253.72 o
   1  25  12      134.16      229.99    227.09 o
   3  25  12       11.50     -139.29    433.90 o
   5  25  12      850.38      751.06    259.11 o
 -10  26  12       56.20     -145.61    165.83 o
  -8  26  12      662.69      400.01    243.73 o
  -6  26  12      616.26      786.16    152.35 o
  -4  26  12      326.02       59.66    150.04 o
  -2  26  12      363.64      -23.28    107.16 o
   0  26  12      293.12      290.38    205.14 o
   2  26  12       11.55      131.86    159.88 o
   4  26  12      541.60      796.17    235.88 o
  -9  27  12     1231.57     1547.96    199.07 o
  -7  27  12      136.72      523.36    173.29 o
  -5  27  12     2197.01     2964.59    288.36 o
  -3  27  12      594.32      273.67    482.31 o
  -1  27  12      645.00      259.41    272.89 o
   1  27  12       69.30       66.08    215.27 o
 -23   1  13      135.27      -69.87    135.12 o
 -21   1  13       33.35     -129.65    147.36 o
 -19   1  13     2569.12     2322.46    206.37 o
 -17   1  13     1676.36     2439.58    213.37 o
 -15   1  13     2816.63     2129.23    219.80 o
 -13   1  13     1986.41     2485.59    211.51 o
 -11   1  13    29006.59    34367.72    399.88 o
  -9   1  13     8880.79     8695.30    854.90 o
  -7   1  13      923.22      617.66    292.22 o
  -5   1  13    14864.05    13904.43   1223.36 o
  -3   1  13    15992.18    14559.99    573.67 o
  -1   1  13     1036.25      946.55    217.77 o
   1   1  13     2561.77     2175.51    128.87 o
   3   1  13      180.82      364.88    129.16 o
   5   1  13     9266.39     9630.96    255.94 o
   7   1  13    10187.34    11907.28    358.42 o
   9   1  13     1741.60     2231.11    205.32 o
  11   1  13     1044.96      891.50    219.71 o
  13   1  13        2.02       59.82    184.49 o
  15   1  13      223.85      303.64    183.27 o
 -22   2  13       13.56      -49.26    131.75 o
 -20   2  13      247.07      369.20    153.75 o
 -18   2  13     3599.66     3824.13    298.14 o
 -16   2  13      708.69     1025.46    175.52 o
 -14   2  13       26.77       -6.10    144.14 o
 -12   2  13     1173.50     1501.60    137.42 o
 -10   2  13     6525.06     7815.21    201.75 o
  -8   2  13     3299.70     3653.12    474.17 o
  -6   2  13      183.64       74.08    251.32 o
  -4   2  13     2282.87     3306.90    302.27 o
  -2   2  13     6013.50     5372.90    380.96 o
   0   2  13     7853.00     8994.92    282.81 o
   2   2  13      337.83      552.43    103.93 o
   4   2  13    11027.93    10750.79    273.39 o
   6   2  13     2253.12     2001.48    184.54 o
   8   2  13     2000.61     2681.84    424.88 o
  10   2  13      982.46      959.30    175.86 o
  12   2  13      546.26       21.83    224.18 o
  14   2  13      275.66      362.01    155.07 o
 -23   3  13      799.43      624.57    214.41 o
 -21   3  13       11.98       35.79    182.57 o
 -19   3  13     2799.78     2164.51    248.97 o
 -17   3  13    12035.79    12507.67    421.13 o
 -15   3  13        4.60       13.04    133.50 o
 -13   3  13     5137.20     5594.99    236.54 o
 -11   3  13     5569.94     6362.88    196.14 o
  -9   3  13     4502.82     5541.87    179.52 o
  -7   3  13     1980.47     1917.83    326.23 o
  -5   3  13      566.58      797.08    339.48 o
  -3   3  13       12.52     -183.92    201.04 o
  -1   3  13    32215.93    33776.13   1095.23 o
   1   3  13     5784.08     5337.95    217.76 o
   3   3  13     1487.64     1076.74    127.80 o
   5   3  13     4256.41     4060.16    220.88 o
   7   3  13     4690.60     5423.44    266.26 o
   9   3  13     1310.01     1506.05    192.56 o
  11   3  13     2002.70     2321.28    301.90 o
  13   3  13     1197.57     1637.72    229.42 o
  15   3  13      158.17      221.83    140.70 o
 -22   4  13      424.93      694.64    263.36 o
 -20   4  13      836.71      529.89    155.63 o
 -18   4  13     4856.19     4449.38    311.16 o
 -16   4  13     2179.23     2660.38    259.92 o
 -14   4  13     1257.04     1495.60    239.00 o
 -12   4  13      735.64      836.42    175.16 o
 -10   4  13      437.67      615.11    107.32 o
  -8   4  13     1875.82     2092.08    164.96 o
  -6   4  13    36484.68    35861.89   1112.94 o
  -4   4  13     3899.93     3658.26    434.61 o
  -2   4  13    10557.75    11628.74    676.19 o
   0   4  13    20301.25    20372.73    451.55 o
   2   4  13     1020.69      704.25    127.88 o
   4   4  13    12007.65    14226.74    364.58 o
   6   4  13       98.48      -51.41    134.84 o
   8   4  13     3456.37     4026.95    246.57 o
  10   4  13      945.57      845.67    165.76 o
  12   4  13      893.15      945.00    227.91 o
  14   4  13        4.94       74.48    139.50 o
 -23   5  13      863.09      763.15    227.22 o
 -21   5  13     3127.75     1152.17    282.23 o
 -19   5  13     2219.07     1841.55    252.34 o
 -17   5  13     1457.87     1239.26    213.97 o
 -15   5  13     2392.02     1682.78    265.32 o
 -13   5  13        7.45       10.29    118.56 o
 -11   5  13    20625.78    27746.08    353.77 o
  -9   5  13    71555.27    73948.51    771.00 o
  -7   5  13     7656.74     8025.21    305.19 o
  -5   5  13     8733.90    10087.40    633.02 o
  -3   5  13      595.86      391.54    257.40 o
  -1   5  13      359.16      251.68    136.33 o
   1   5  13      297.92      163.63     98.28 o
   3   5  13       28.69      140.02    152.44 o
   5   5  13     4627.63     4623.26    238.23 o
   7   5  13    19201.60    16071.06    436.68 o
   9   5  13       22.48      243.32    169.64 o
  11   5  13      595.30      799.17    159.88 o
  13   5  13       94.92       24.98    166.82 o
  15   5  13       55.16      197.55    104.80 o
 -22   6  13        9.72      124.27    211.44 o
 -20   6  13       73.18     -206.70    216.60 o
 -18   6  13     2830.91     2303.43    271.87 o
 -16   6  13      756.72      866.42    220.35 o
 -14   6  13      460.96      369.42    223.25 o
 -12   6  13      201.50       81.37    126.73 o
 -10   6  13        6.88      -83.25     93.71 o
  -8   6  13    21851.97    22092.41    359.13 o
  -6   6  13     2369.72     1389.23    179.12 o
  -4   6  13     3542.31     3439.78    258.12 o
  -2   6  13     1409.21     1206.71    151.58 o
   0   6  13     4093.26     4438.23    244.84 o
   2   6  13      327.63       84.67    116.04 o
   4   6  13     1304.26     1125.56    150.80 o
   6   6  13    16875.23    16499.31    426.63 o
   8   6  13      387.89      116.78    142.45 o
  10   6  13     3485.62     4326.54    269.76 o
  12   6  13      950.29     1007.49    154.86 o
  14   6  13        2.88      -58.95    230.41 o
 -23   7  13     1620.45     1332.71    236.56 o
 -21   7  13       63.00      276.39    171.90 o
 -19   7  13     7818.41     7174.53   2413.19 o
 -17   7  13     2458.11     2266.00    271.06 o
 -15   7  13     1220.92     1544.46    241.99 o
 -13   7  13     1031.23     1228.98    181.43 o
 -11   7  13      697.18      619.20    105.79 o
  -9   7  13     4226.81     4313.50    155.31 o
  -7   7  13    18905.19    18586.47    381.58 o
  -5   7  13      879.06     1076.93    178.47 o
  -3   7  13     5336.09     5097.64    222.52 o
  -1   7  13    21459.46    21190.23    471.31 o
   1   7  13        6.21      127.48    120.45 o
   3   7  13    11301.18     9659.11    309.14 o
   5   7  13       51.33      149.66    120.55 o
   7   7  13     1747.02     1539.94    191.59 o
   9   7  13       75.40      308.66    152.67 o
  11   7  13     5670.33     6097.40    286.10 o
  13   7  13      378.78      247.60    101.92 o
 -22   8  13       63.53        4.10    191.67 o
 -20   8  13        6.31      -47.49    186.76 o
 -18   8  13      219.60      231.93    210.95 o
 -16   8  13      196.61      642.99    406.30 o
 -14   8  13    17413.29    18557.48    798.56 o
 -12   8  13    12802.04    14339.80    454.04 o
 -10   8  13      693.72      846.90    111.36 o
  -8   8  13     3711.82     4197.25    158.16 o
  -6   8  13    18899.20    21242.27    399.41 o
  -4   8  13      170.75      146.75    116.73 o
  -2   8  13     3690.66     3705.46    227.91 o
   0   8  13      219.91      326.71    128.43 o
   2   8  13      221.01      134.24    120.47 o
   4   8  13      150.81     -107.63    124.36 o
   6   8  13     2725.09     2971.74    239.27 o
   8   8  13       40.42     -205.63    469.31 o
  10   8  13      181.76      271.19    147.30 o
  12   8  13     2573.40     2325.61    185.92 o
  14   8  13        8.19      318.32    236.03 o
 -23   9  13      261.58      447.49    179.82 o
 -21   9  13      505.52      787.24    209.08 o
 -19   9  13     4393.01     3675.57   1514.51 o
 -17   9  13        0.29      -39.30    233.23 o
 -15   9  13     5746.30     5749.54    504.11 o
 -13   9  13      693.54      999.54    363.23 o
 -11   9  13     8100.52     9690.96    275.83 o
  -9   9  13    12509.72    13873.86    380.13 o
  -7   9  13     4586.43     3870.40    206.37 o
  -5   9  13    10121.03    10308.61    302.44 o
  -3   9  13    13052.94    14509.76    348.80 o
  -1   9  13     7114.65     7418.01    298.68 o
   1   9  13     2364.92     2653.34    230.53 o
   3   9  13     2619.74     2419.24    232.49 o
   5   9  13     8000.45     9007.79    340.59 o
   7   9  13     5415.64     5265.05    270.48 o
   9   9  13     3370.44     3127.99    240.64 o
  11   9  13      699.84      454.54    154.91 o
  13   9  13       21.32      112.80    154.23 o
 -22  10  13      270.57      313.45    170.34 o
 -20  10  13       42.60       86.22    274.34 o
 -18  10  13     3298.53     2984.08    557.88 o
 -16  10  13     1075.17      481.02    252.80 o
 -14  10  13     2933.06     3172.72    272.70 o
 -12  10  13      563.04      595.85    259.55 o
 -10  10  13       40.96      -14.20    129.30 o
  -8  10  13     9388.43     9858.66    250.43 o
  -6  10  13      170.28       99.15    143.35 o
  -4  10  13     5972.60     4665.98    224.39 o
  -2  10  13      338.98      387.96    165.40 o
   0  10  13     3113.22     2688.62    229.76 o
   2  10  13       44.41       95.90    158.70 o
   4  10  13     1954.29     1737.13    304.93 o
   6  10  13     2055.61     1865.85    206.93 o
   8  10  13     3151.83     3498.69    233.52 o
  10  10  13     1120.28      828.82    152.10 o
  12  10  13      881.56      953.55    174.75 o
 -21  11  13      992.04     1220.83    252.05 o
 -19  11  13     3032.31     3012.14    456.09 o
 -17  11  13     1351.75     1178.37    355.69 o
 -15  11  13     1056.20     1566.98    390.44 o
 -13  11  13     3112.24     2974.16    274.63 o
 -11  11  13       35.08        4.43    143.38 o
  -9  11  13     7421.00     7106.40    294.85 o
  -7  11  13      110.06      474.64    148.44 o
  -5  11  13     2379.15     2955.56    186.28 o
  -3  11  13      714.77      603.71    135.28 o
  -1  11  13     8115.92     7526.33    314.87 o
   1  11  13       12.46     -255.21    255.21 o
   3  11  13     5462.77     4934.14    315.67 o
   5  11  13     2197.43     2061.77    260.55 o
   7  11  13     3688.10     3718.17    583.65 o
   9  11  13       18.46       14.81    127.69 o
  11  11  13       39.50      123.43     96.34 o
  13  11  13      307.45      634.45    157.07 o
 -22  12  13      146.51     -122.56    135.98 o
 -20  12  13       13.78      119.08    168.22 o
 -18  12  13     1292.71      873.53    578.37 o
 -16  12  13      442.61      672.01    261.86 o
 -14  12  13     1763.77      739.81   1938.24 o
 -12  12  13     1225.39     1312.69    319.36 o
 -10  12  13     4935.31     5681.35    317.67 o
  -8  12  13     1320.42     1739.80    233.58 o
  -6  12  13    42426.52    46182.54    756.61 o
  -4  12  13       13.51      174.77    171.72 o
  -2  12  13    16106.94    17305.78    389.49 o
   0  12  13     7001.72     5824.58    317.26 o
   2  12  13      944.19     1017.72    221.56 o
   4  12  13    10517.63    12254.07    439.80 o
   6  12  13     2661.24     3509.23    272.50 o
   8  12  13     1714.01     1753.77    260.32 o
  10  12  13      383.77      372.89    171.78 o
  12  12  13     1489.38     1669.21    252.63 o
 -21  13  13      668.54      142.29     97.33 o
 -19  13  13       14.20       47.77    306.75 o
 -17  13  13      459.95      249.67    236.88 o
 -15  13  13     3027.66     3060.92    286.33 o
 -13  13  13     3676.14     4988.70    754.29 o
 -11  13  13    14885.41    17425.08   1371.61 o
  -9  13  13     5735.54     4697.24    408.79 o
  -7  13  13    10954.25    11414.18    390.46 o
  -5  13  13    19373.11    20252.89    481.97 o
  -3  13  13     2810.26     2715.15    181.62 o
  -1  13  13     1249.64     1041.91    178.18 o
   1  13  13     1249.05     1162.49    326.99 o
   3  13  13     2340.87     2064.45    335.96 o
   5  13  13       16.18       50.89    181.15 o
   7  13  13     8293.15     8480.98    403.39 o
   9  13  13     5319.79     6294.46    336.48 o
  11  13  13      111.12      276.86    199.04 o
  13  13  13     1372.09     1323.13    186.58 o
 -20  14  13      907.54     1979.11    321.05 o
 -18  14  13       80.95      198.49    347.37 o
 -16  14  13       21.03      -49.93    159.28 o
 -14  14  13      143.82      406.78    197.22 o
 -12  14  13     3477.01     3644.08   1048.94 o
 -10  14  13     8506.74     8754.82    573.39 o
  -8  14  13    11339.44    13000.14    510.15 o
  -6  14  13     3530.01     3678.14    273.36 o
  -4  14  13     3784.13     4165.92    226.99 o
  -2  14  13     2387.26     1693.98    209.62 o
   0  14  13     4425.89     3791.00    239.87 o
   2  14  13     4922.62     4563.25    305.35 o
   4  14  13      308.29      354.46    178.82 o
   6  14  13      704.58     1072.33    310.98 o
   8  14  13      457.15      419.64    240.43 o
  10  14  13      476.43      604.86    245.98 o
  12  14  13      758.76      395.58    186.45 o
 -19  15  13      648.01      821.95    157.25 o
 -17  15  13      501.09      501.24    236.87 o
 -15  15  13       14.67      180.00    145.02 o
 -13  15  13     1994.61     1728.47    384.17 o
 -11  15  13     5248.39     5805.48    482.66 o
  -9  15  13     1580.11     1966.14    376.38 o
  -7  15  13     9785.14     8897.36    482.38 o
  -5  15  13       28.63      -57.97    179.89 o
  -3  15  13     6722.82     5897.65    270.20 o
  -1  15  13     5834.07     5374.00    286.08 o
   1  15  13     7903.86     7142.81    387.42 o
   3  15  13     4420.90     4228.07    380.07 o
   5  15  13     1448.48     1704.45    354.04 o
   7  15  13        2.80      101.04    231.31 o
   9  15  13      251.54      325.09    208.88 o
  11  15  13      213.59      171.67    162.01 o
 -18  16  13      442.48       46.69    220.84 o
 -16  16  13       94.44      -30.69    205.70 o
 -14  16  13     2293.63     3031.91    245.99 o
 -12  16  13        1.91       30.72    308.51 o
 -10  16  13     1292.50      678.97    977.59 o
  -8  16  13       50.22     -115.29    320.45 o
  -6  16  13    16473.45    16473.10    622.73 o
  -4  16  13     9546.26     9770.93    406.38 o
  -2  16  13     2483.91     2360.95    224.25 o
   0  16  13      269.87      210.28    196.04 o
   2  16  13     3743.49     3414.95    292.23 o
   4  16  13     5493.84     6765.87    508.69 o
   6  16  13     4189.58     5888.58    467.60 o
   8  16  13      227.35      332.12    222.68 o
  10  16  13      538.56      234.80    206.93 o
  12  16  13      173.06      120.66     98.61 o
 -19  17  13      417.53      194.10    193.13 o
 -17  17  13     1967.17     1327.38   1336.49 o
 -15  17  13     1178.04     1615.97    257.90 o
 -13  17  13      128.08      752.02    284.80 o
 -11  17  13       49.68      103.44    329.86 o
  -9  17  13     7910.10     7380.66    789.31 o
  -7  17  13      394.95      509.15    288.20 o
  -5  17  13      712.57      834.05    236.88 o
  -3  17  13     3234.80     3415.15    290.13 o
  -1  17  13     8172.14     7006.90    308.54 o
   1  17  13      224.79       25.02    156.30 o
   3  17  13     1981.34     2195.87    224.47 o
   5  17  13     3394.02     3548.02    296.65 o
   7  17  13      683.25      757.79    251.82 o
   9  17  13     1037.59      500.47    136.05 o
  11  17  13      590.03      928.66    198.20 o
 -18  18  13     2315.49     2678.82    290.16 o
 -16  18  13        0.49      -45.73    154.88 o
 -14  18  13     1779.87     1511.11    204.98 o
 -12  18  13     4521.38     6110.51    500.00 o
 -10  18  13     3071.80     4483.07    502.41 o
  -8  18  13     1473.36     1139.95    313.29 o
  -6  18  13     3284.96     3240.01    379.50 o
  -4  18  13       38.50       88.96    208.18 o
  -2  18  13      873.73      693.00    155.84 o
   0  18  13     1273.05     1438.90    248.39 o
   2  18  13      464.23      536.60    184.48 o
   4  18  13     1424.65     1484.49    246.99 o
   6  18  13     7130.43     7828.73    544.46 o
   8  18  13        1.02      262.72    181.14 o
  10  18  13     1971.77     2244.21    273.83 o
 -17  19  13        1.04     -135.62    191.20 o
 -15  19  13       55.89      170.65    187.54 o
 -13  19  13     2748.46     2668.58    272.15 o
 -11  19  13      245.27       82.30    251.62 o
  -9  19  13      866.28     1378.55    382.18 o
  -7  19  13     7311.23     7491.21    482.37 o
  -5  19  13      572.11      730.10    337.28 o
  -3  19  13     3146.42     4101.56    421.33 o
  -1  19  13     5248.24     6253.95    267.30 o
   1  19  13     2909.04     3427.14    318.18 o
   3  19  13     1469.83     1345.65    246.23 o
   5  19  13        5.79       34.70    274.44 o
   7  19  13       72.73      -61.91    197.25 o
   9  19  13      379.10       78.00    260.91 o
 -16  20  13     1217.39      436.71    327.17 o
 -14  20  13     3357.39     3764.02    284.81 o
 -12  20  13      245.39      142.51    155.86 o
 -10  20  13      175.07       56.79    266.35 o
  -8  20  13      348.99      200.61    354.77 o
  -6  20  13       40.82      217.36    288.99 o
  -4  20  13       34.43      179.45    319.99 o
  -2  20  13      583.60      565.89    330.88 o
   0  20  13     3622.98     3522.84    277.57 o
   2  20  13     2777.24     3039.50    298.80 o
   4  20  13      908.22      864.28    230.43 o
   6  20  13      177.23      654.10    217.83 o
   8  20  13      747.56      303.13    393.58 o
 -15  21  13      580.04      519.84    120.97 o
 -13  21  13     1661.11     1141.49    838.80 o
 -11  21  13       22.05      -86.93    148.18 o
  -9  21  13     1132.72      889.57    339.61 o
  -7  21  13        0.71     -117.38    287.12 o
  -5  21  13      961.78     1797.66    345.60 o
  -3  21  13     1063.41      801.99    332.82 o
  -1  21  13     1788.37     2299.07    370.07 o
   1  21  13       79.05      164.21    117.29 o
   3  21  13       90.90      172.03    224.70 o
   5  21  13      113.78      123.47    178.41 o
   7  21  13        0.48      126.49    162.83 o
 -14  22  13      255.01      353.58    191.37 o
 -12  22  13     2401.95     2902.19    348.00 o
 -10  22  13      341.61       60.54    212.93 o
  -8  22  13     1806.51     2395.15    381.67 o
  -6  22  13     4912.87     5720.37    421.95 o
  -4  22  13      693.73      929.81    315.73 o
  -2  22  13      638.03      566.96    311.29 o
   0  22  13     1784.04     1610.60    315.18 o
   2  22  13     1581.92     1955.47    315.44 o
   4  22  13       14.97      -11.54    110.42 o
   6  22  13      161.44      320.62    444.45 o
 -13  23  13      701.70     1100.71    249.35 o
 -11  23  13       22.48     -197.72    242.34 o
  -9  23  13       22.59     -119.58    211.74 o
  -7  23  13      112.33      256.47    227.67 o
  -5  23  13     2502.27     2038.85    335.09 o
  -3  23  13     2706.03     3431.78    363.77 o
  -1  23  13       11.97      -64.98    280.93 o
   1  23  13     6419.50     7576.29    463.18 o
   3  23  13      290.24      490.39    221.49 o
   5  23  13       67.43      392.73    148.27 o
 -12  24  13      138.47      191.62    193.48 o
 -10  24  13        5.29      314.86    227.61 o
  -8  24  13      229.32      431.57    254.60 o
  -6  24  13       49.81     -108.23    289.49 o
  -4  24  13     1344.73     2272.80    299.13 o
  -2  24  13     1381.66      983.28    283.27 o
   0  24  13     1119.31      842.17    262.62 o
   2  24  13     1365.58     1545.79    244.03 o
   4  24  13       47.96      248.61    284.94 o
 -11  25  13       31.77      351.86    197.06 o
  -9  25  13       92.71      301.58    214.16 o
  -7  25  13      255.34       80.30    138.79 o
  -5  25  13       17.58      -65.45    242.98 o
  -3  25  13     1987.48     2026.67    274.75 o
  -1  25  13      380.23      409.59    308.87 o
   1  25  13      375.33      336.34    216.77 o
   3  25  13       24.52      -69.88    258.63 o
 -10  26  13     1925.43     1641.47    249.86 o
  -8  26  13      177.41      437.79    196.39 o
  -6  26  13      640.37      882.82    233.61 o
  -4  26  13      806.70      -25.07    242.47 o
  -2  26  13      834.76      418.12    193.39 o
   0  26  13       49.55       68.16    168.27 o
   2  26  13      966.43      846.09    247.43 o
  -9  27  13        2.31      -23.27    120.27 o
  -7  27  13      635.01      634.64    155.51 o
  -5  27  13      158.78     -175.39    176.85 o
  -3  27  13      143.36      603.62    196.99 o
  -1  27  13     1770.45     1574.19    233.75 o
 -22   0  14     2981.02     2616.58    338.49 o
 -20   0  14      711.07      570.59    374.19 o
 -18   0  14       19.40      -67.24    280.37 o
 -16   0  14      723.87      664.09    353.27 o
 -14   0  14     7430.34     8303.54    394.86 o
 -12   0  14     2953.65     2650.02    227.22 o
 -10   0  14     1021.91     1469.40    181.70 o
  -8   0  14    56990.90    66317.18    863.17 o
  -6   0  14    59031.55    60999.74   1647.19 o
  -4   0  14     2478.78     4330.75    520.29 o
  -2   0  14      180.55      480.77    164.92 o
   0   0  14     3062.40     3755.47    316.66 o
   2   0  14    19231.07    20264.51    577.81 o
   4   0  14       56.31      278.33    148.28 o
   6   0  14    10197.60    11465.25    589.47 o
   8   0  14     2655.90     5366.88   2880.89 o
  10   0  14        5.56       56.25    311.58 o
  12   0  14     6242.14     6189.20    518.11 o
  14   0  14       36.03       -4.03    171.25 o
 -23   1  14       31.39       55.80     83.09 o
 -21   1  14      930.10      128.63    192.23 o
 -19   1  14        8.19      211.14    162.21 o
 -17   1  14     9036.80     8246.16    341.85 o
 -15   1  14     8202.88     8788.75    370.87 o
 -13   1  14      715.01      633.55    147.45 o
 -11   1  14     3941.09     4688.85    183.47 o
  -9   1  14       37.19        7.49    101.90 o
  -7   1  14       53.00      -13.25    174.07 o
  -5   1  14    43775.89    44213.02   3452.47 o
  -3   1  14      304.47      137.84    248.10 o
  -1   1  14    49449.67    43448.80    702.14 o
   1   1  14      197.90      181.46     91.63 o
   3   1  14     2081.93     2905.35    217.12 o
   5   1  14      410.02      379.10    162.72 o
   7   1  14      854.19     1067.85    172.31 o
   9   1  14      466.03      471.62    231.36 o
  11   1  14       34.62      129.99    188.44 o
  13   1  14       15.89      -39.09    175.31 o
  15   1  14     2252.52     2454.78    168.51 o
 -22   2  14      312.87      304.15    151.40 o
 -20   2  14      185.37       95.45    179.24 o
 -18   2  14       31.03       21.42    195.34 o
 -16   2  14      341.47       88.42    209.91 o
 -14   2  14      125.41       40.08    119.19 o
 -12   2  14     1206.06     1447.63    134.78 o
 -10   2  14    16812.98    19338.82    305.77 o
  -8   2  14      502.91      649.54    114.09 o
  -6   2  14      429.78      441.75    316.07 o
  -4   2  14    28392.26    33482.65    863.17 o
  -2   2  14    12358.69    11626.17    321.75 o
   0   2  14     5848.79     5751.94    221.34 o
   2   2  14     2515.73     2196.48    145.17 o
   4   2  14      279.44      373.02    107.73 o
   6   2  14     2170.90     1924.58    329.81 o
   8   2  14     5531.45     5465.08    305.66 o
  10   2  14       12.15      -77.20    205.08 o
  12   2  14       84.36      323.76    200.79 o
  14   2  14      310.57      336.59    133.08 o
 -23   3  14      721.36      508.26    202.98 o
 -21   3  14      439.16      330.58    223.36 o
 -19   3  14      270.03      347.11    205.13 o
 -17   3  14      329.49     -152.31    238.17 o
 -15   3  14      419.73      219.40    212.48 o
 -13   3  14     7851.81     7851.94    267.37 o
 -11   3  14     3260.82     3664.13    167.23 o
  -9   3  14     2068.01     2427.71    141.86 o
  -7   3  14    11216.65    12377.92    303.58 o
  -5   3  14     1524.75     1252.06    367.52 o
  -3   3  14     4286.25     4235.76    236.54 o
  -1   3  14     1282.40      868.70    169.84 o
   1   3  14      458.92      606.86    118.58 o
   3   3  14     2231.67     3298.43    212.38 o
   5   3  14     5365.25     4503.07    253.28 o
   7   3  14    16488.23    16688.03    431.07 o
   9   3  14     1759.69     1828.71    212.26 o
  11   3  14     1195.17     1199.00    233.26 o
  13   3  14      259.93       81.54    149.24 o
 -22   4  14     1798.51     1731.05    280.86 o
 -20   4  14      664.12      656.00    135.67 o
 -18   4  14     6819.81     7032.11    365.31 o
 -16   4  14     1597.51     1654.72    266.24 o
 -14   4  14     5218.13     5748.77    296.06 o
 -12   4  14      543.05      444.37    117.04 o
 -10   4  14      304.74      514.69    118.15 o
  -8   4  14    15300.00    16727.06    290.60 o
  -6   4  14    68090.34    70630.17    805.69 o
  -4   4  14    17125.63    15708.78    462.35 o
  -2   4  14     6327.13     5522.75    261.84 o
   0   4  14     3717.35     3846.55    198.68 o
   2   4  14      545.66      567.13    123.82 o
   4   4  14     9002.55     9663.08    316.78 o
   6   4  14    12740.05    13631.85    390.80 o
   8   4  14     2718.01     2381.08    235.85 o
  10   4  14     1486.52      878.88    173.50 o
  12   4  14     7349.90     7758.63    388.08 o
  14   4  14     2709.42     3345.30    218.94 o
 -23   5  14      150.23     -103.89    195.30 o
 -21   5  14      361.18     -139.36    297.55 o
 -19   5  14        8.16      186.60    210.74 o
 -17   5  14     2104.67     2000.10    297.72 o
 -15   5  14      773.46     1212.05    301.66 o
 -13   5  14      263.06      332.88    188.19 o
 -11   5  14    16294.06    19556.98    398.95 o
  -9   5  14      155.62       76.11    108.72 o
  -7   5  14     2073.29     1727.31    143.73 o
  -5   5  14    13151.08    10830.25    349.06 o
  -3   5  14    31499.56    32470.18    572.21 o
  -1   5  14    11703.58    11412.79    277.15 o
   1   5  14      367.58      234.84    117.26 o
   3   5  14      636.88     1312.96    180.33 o
   5   5  14     4841.50     4204.28    437.93 o
   7   5  14     9411.03     8812.21    338.79 o
   9   5  14      701.28      755.58    157.52 o
  11   5  14      225.51       79.52    129.94 o
  13   5  14      733.83      732.20    161.48 o
 -22   6  14        6.38      100.29    205.91 o
 -20   6  14        3.27      -55.45    211.73 o
 -18   6  14     2929.07     3103.58    278.45 o
 -16   6  14      177.03      437.57    348.21 o
 -14   6  14     2998.50     3715.25    307.49 o
 -12   6  14        8.66      -50.89    125.08 o
 -10   6  14      806.10      651.29    143.13 o
  -8   6  14        9.90      -42.28     96.07 o
  -6   6  14      654.57      669.31    134.22 o
  -4   6  14     8400.13     7926.52    263.12 o
  -2   6  14       52.39     -119.06    119.06 o
   0   6  14       75.86      113.13    115.13 o
   2   6  14       87.21      108.04    110.87 o
   4   6  14      552.74      705.21    162.24 o
   6   6  14      836.86      960.46    280.12 o
   8   6  14     4810.53     5578.13    307.49 o
  10   6  14     1048.44     1006.90    177.79 o
  12   6  14       66.39      205.19    118.42 o
  14   6  14      274.01      338.20    126.26 o
 -23   7  14     1218.06     1130.09    206.17 o
 -21   7  14        0.67      235.31    159.10 o
 -19   7  14      119.25      306.26    333.31 o
 -17   7  14      457.07      392.23    212.14 o
 -15   7  14     7095.84     7486.68    400.16 o
 -13   7  14      918.98     1385.40    173.06 o
 -11   7  14     1026.90     1248.46    125.99 o
  -9   7  14    23888.36    25882.42    345.30 o
  -7   7  14     8510.42    10009.04    263.70 o
  -5   7  14     3778.87     2804.75    194.80 o
  -3   7  14     3946.36     3422.95    205.75 o
  -1   7  14     4076.01     4664.50    229.95 o
   1   7  14      675.49      879.01    151.41 o
   3   7  14     1096.72     1481.93    173.59 o
   5   7  14      426.12      480.61    179.26 o
   7   7  14      208.57      407.94    154.01 o
   9   7  14       36.21       22.15    143.68 o
  11   7  14        0.16      -87.46    123.65 o
  13   7  14       13.54      -11.82    116.78 o
 -22   8  14     1607.43     1809.70    288.96 o
 -20   8  14        3.68      -16.65    204.82 o
 -18   8  14     2746.41     3233.67    341.10 o
 -16   8  14      119.39      -10.91    229.39 o
 -14   8  14     1929.62     2142.25    259.06 o
 -12   8  14      751.05      408.58    139.62 o
 -10   8  14     8527.79     8330.42    244.68 o
  -8   8  14      982.82      959.87    155.98 o
  -6   8  14       50.92       63.35    124.08 o
  -4   8  14     7009.54     5911.20    250.45 o
  -2   8  14     7471.20     6962.31    270.79 o
   0   8  14       24.81     -159.56    188.20 o
   2   8  14     1879.90     2175.30    176.40 o
   4   8  14      321.45      228.33    208.52 o
   6   8  14       13.88      -73.48    149.36 o
   8   8  14      529.90      628.86    176.92 o
  10   8  14      326.09      411.95    149.39 o
  12   8  14      594.23      372.30    116.85 o
 -23   9  14      361.27      933.24    202.34 o
 -21   9  14      644.72      728.67    294.08 o
 -19   9  14      308.01      -33.10    318.47 o
 -17   9  14     3033.68     2166.06    267.43 o
 -15   9  14      183.26      234.50    257.14 o
 -13   9  14     2540.07     3775.05    402.77 o
 -11   9  14    11309.44    13176.32    538.72 o
  -9   9  14     1456.39     1988.12    139.74 o
  -7   9  14      812.89      850.18    117.45 o
  -5   9  14    10628.52     9930.46    313.73 o
  -3   9  14     3184.12     3739.17    213.80 o
  -1   9  14     1005.88     1157.60    174.00 o
   1   9  14     2186.84     2523.24    224.02 o
   3   9  14     1352.08     1275.93    213.44 o
   5   9  14     3619.37     2735.07    215.43 o
   7   9  14     1725.07     1943.06    206.23 o
   9   9  14        4.65      -63.32    117.02 o
  11   9  14      455.82      321.89    128.72 o
  13   9  14      940.42     1270.85    205.63 o
 -22  10  14     2711.44     2893.26    290.45 o
 -20  10  14     1640.65     1828.43    409.38 o
 -18  10  14     6340.28     5360.36    574.58 o
 -16  10  14     2541.84     2492.25    435.89 o
 -14  10  14     1447.83     1218.26    261.03 o
 -12  10  14     2049.73     2015.02    198.45 o
 -10  10  14     1320.65      973.63    141.58 o
  -8  10  14     7426.10     7625.19    264.82 o
  -6  10  14      228.18      241.87    163.06 o
  -4  10  14    15012.16    13629.30    359.87 o
  -2  10  14     7250.15     6583.92    276.14 o
   0  10  14     8140.86     8152.71    349.75 o
   2  10  14    16267.01    15905.26    702.27 o
   4  10  14     7670.40     7417.42    381.59 o
   6  10  14     8264.60     9406.46    347.97 o
   8  10  14    10617.03    12600.37    402.49 o
  10  10  14     3553.72     4146.29    288.50 o
  12  10  14      163.65       48.11    104.11 o
 -21  11  14     1552.17     1747.64    199.65 o
 -19  11  14      141.34      -41.73    129.90 o
 -17  11  14     1376.09     1567.42    293.56 o
 -15  11  14     1756.28     1561.13    390.95 o
 -13  11  14      787.12     1085.97    241.96 o
 -11  11  14        4.00     -158.04    158.04 o
  -9  11  14     1481.49     1858.32    165.60 o
  -7  11  14    22147.47    23138.99    430.43 o
  -5  11  14     3040.91     3361.89    195.63 o
  -3  11  14      555.49      448.09    179.17 o
  -1  11  14     6374.31     6246.85    307.51 o
   1  11  14     3549.51     3688.23    267.24 o
   3  11  14      696.67     1304.40    243.38 o
   5  11  14      302.09      381.90    230.87 o
   7  11  14      116.68      125.77    190.68 o
   9  11  14     5186.32     5425.23    331.81 o
  11  11  14      236.63      144.60    106.44 o
 -20  12  14      258.58      367.54    288.00 o
 -18  12  14      746.09      553.16    176.99 o
 -16  12  14      122.61      -17.42    224.04 o
 -14  12  14      143.31       28.92    234.08 o
 -12  12  14       46.58      -18.11    278.84 o
 -10  12  14      194.00      323.89    178.69 o
  -8  12  14      148.90       50.99    170.20 o
  -6  12  14     2733.03     2172.60    233.87 o
  -4  12  14     8506.62    10524.76    295.84 o
  -2  12  14      117.43      149.44    221.65 o
   0  12  14    15211.10    13919.52    461.60 o
   2  12  14      937.49      430.74    357.98 o
   4  12  14      841.86     1485.94    243.27 o
   6  12  14      492.52      557.52    214.91 o
   8  12  14     2331.03     2879.68    279.19 o
  10  12  14        0.14      -33.14    137.50 o
  12  12  14       23.76      -52.64    134.17 o
 -21  13  14      237.08       39.94    119.79 o
 -19  13  14     1031.32     1089.32    349.53 o
 -17  13  14      524.13      268.47    235.23 o
 -15  13  14      623.85     1003.63    186.58 o
 -13  13  14     2557.23     3363.74    371.60 o
 -11  13  14     5066.03     5762.08    669.29 o
  -9  13  14     2279.15     2803.40    452.88 o
  -7  13  14     6270.96     6246.12    322.84 o
  -5  13  14     6062.26     5897.67    251.10 o
  -3  13  14     8986.93    10055.66    305.37 o
  -1  13  14      393.74      281.54    191.28 o
   1  13  14     1050.04      722.46    194.40 o
   3  13  14     2939.74     2838.18    275.54 o
   5  13  14    17939.19    18552.45    608.63 o
   7  13  14      183.35      274.67    142.19 o
   9  13  14       42.59      -47.85    229.82 o
  11  13  14       32.37       48.86    160.71 o
 -20  14  14     1175.40     1624.09    186.50 o
 -18  14  14     2289.18      590.06   1210.13 o
 -16  14  14        2.21       14.40    182.09 o
 -14  14  14      964.23     1075.78    354.32 o
 -12  14  14     9511.27     8751.86   1052.70 o
 -10  14  14     4068.06     4314.51    474.13 o
  -8  14  14    19274.46    19496.79    761.66 o
  -6  14  14     1941.26     1790.49    235.41 o
  -4  14  14    31255.69    30053.21    547.23 o
  -2  14  14     3256.31     3234.38    217.58 o
   0  14  14     3923.35     4331.84    299.46 o
   2  14  14      545.78     1122.07    305.40 o
   4  14  14      726.41      966.16    214.15 o
   6  14  14      799.85     1559.79    230.78 o
   8  14  14     1254.87     1678.13    337.43 o
  10  14  14     1644.59     1152.58    718.00 o
  12  14  14      112.64       80.66    124.62 o
 -19  15  14       39.61      -63.67    159.15 o
 -17  15  14      150.04      415.32    126.06 o
 -15  15  14     4098.51     4303.28    314.07 o
 -13  15  14     1455.62     1683.21    367.37 o
 -11  15  14      316.67     1040.53    899.25 o
  -9  15  14       44.29     -545.34    576.29 o
  -7  15  14    15559.69    16544.68    558.73 o
  -5  15  14       55.97      231.91    185.51 o
  -3  15  14       85.17      152.03    146.84 o
  -1  15  14    15783.59    16832.35    470.16 o
   1  15  14     4616.63     4047.25    300.79 o
   3  15  14     1104.76     1325.54    348.61 o
   5  15  14     8697.41     9647.62    639.12 o
   7  15  14      821.03      669.97    248.86 o
   9  15  14        3.45     -171.14    202.90 o
  11  15  14       13.22     -103.23    145.53 o
 -18  16  14     1803.30     2059.03    364.19 o
 -16  16  14      706.50      508.94    105.58 o
 -14  16  14      971.33     1242.10    216.30 o
 -12  16  14     2704.00     2776.90    436.19 o
 -10  16  14      941.83      941.72    272.33 o
  -8  16  14     7872.72     7963.16    627.03 o
  -6  16  14       77.45       71.14    202.92 o
  -4  16  14     6054.06     7230.31    364.19 o
  -2  16  14     1861.27     2292.10    206.06 o
   0  16  14      104.76      166.35    166.88 o
   2  16  14       37.29      372.44    397.94 o
   4  16  14     1091.94     1847.15    388.83 o
   6  16  14     1223.92     1178.85    294.13 o
   8  16  14      209.27      469.11    228.81 o
  10  16  14      320.51      142.08    158.73 o
 -19  17  14      412.43      213.40    207.29 o
 -17  17  14      375.05      169.73    297.66 o
 -15  17  14       72.58      256.19    148.30 o
 -13  17  14     2856.57     2903.61    425.64 o
 -11  17  14        2.88      190.73    277.15 o
  -9  17  14     1636.93     1600.27    446.08 o
  -7  17  14      152.02      117.62    248.68 o
  -5  17  14      528.70      368.49    205.61 o
  -3  17  14     4469.28     4813.09    258.51 o
  -1  17  14      518.11      649.03    174.67 o
   1  17  14       45.32     -146.79    146.79 o
   3  17  14      510.34      758.15    211.93 o
   5  17  14     1757.15      983.44    613.47 o
   7  17  14       23.02     -147.41    219.28 o
   9  17  14      177.15       42.32    193.05 o
 -18  18  14      770.16      499.53    241.69 o
 -16  18  14      148.69      146.77    140.22 o
 -14  18  14      708.30      510.81    158.93 o
 -12  18  14     5358.99     5821.85    508.16 o
 -10  18  14     2471.93     2737.61    437.27 o
  -8  18  14     4373.08     5104.31    622.88 o
  -6  18  14      485.61      620.01    291.04 o
  -4  18  14     4558.92     4615.40    319.79 o
  -2  18  14      489.16      635.76    177.52 o
   0  18  14      229.68      177.17    219.49 o
   2  18  14       15.19      224.92    140.70 o
   4  18  14      350.05      316.16    238.63 o
   6  18  14      642.95      731.15    221.73 o
   8  18  14     1467.33      952.05    789.37 o
  10  18  14      363.80      417.95    133.98 o
 -17  19  14       69.73      341.76    232.48 o
 -15  19  14     1809.52     2004.38    223.21 o
 -13  19  14      607.40      716.81    182.73 o
 -11  19  14      263.96       18.21    269.68 o
  -9  19  14      587.01      827.86    359.41 o
  -7  19  14     8949.91     9278.20    517.79 o
  -5  19  14      258.67      573.16    319.75 o
  -3  19  14      813.43      627.59    225.16 o
  -1  19  14     5476.18     6665.72    276.00 o
   1  19  14     1850.66     1653.15    221.09 o
   3  19  14     6260.13     7344.20    525.05 o
   5  19  14      200.51      174.04    187.07 o
   7  19  14       82.84      126.71    147.34 o
   9  19  14      562.19      499.08    150.18 o
 -16  20  14       46.96      -15.56     82.74 o
 -14  20  14      162.74      309.83    178.65 o
 -12  20  14       11.79       44.62    180.56 o
 -10  20  14     4886.46     5413.20    518.56 o
  -8  20  14     5898.41     5409.98    555.36 o
  -6  20  14      631.24      525.50    312.50 o
  -4  20  14       34.26      126.36    294.95 o
  -2  20  14      747.44      420.80    311.15 o
   0  20  14     1068.18      976.50    171.21 o
   2  20  14     4905.32     5156.67    291.47 o
   4  20  14      151.43      165.29    294.03 o
   6  20  14      103.42      319.48    145.96 o
   8  20  14      367.08      154.98    155.68 o
 -15  21  14      642.03      641.02    144.73 o
 -13  21  14       62.78      250.24    135.60 o
 -11  21  14     3385.88     3395.14    352.58 o
  -9  21  14       92.22     -159.64    293.72 o
  -7  21  14      498.53      655.98    389.34 o
  -5  21  14     3655.85     2631.55    366.25 o
  -3  21  14     2022.27     1898.45    350.12 o
  -1  21  14     4194.25     3604.89    392.94 o
   1  21  14      353.53       -6.24     97.73 o
   3  21  14     2389.23     1826.37    244.35 o
   5  21  14     4124.52     3604.77    263.61 o
   7  21  14      185.08       44.41    138.72 o
 -14  22  14      419.02      401.03    187.15 o
 -12  22  14     4637.85     5219.66    418.38 o
 -10  22  14       62.88       84.35    220.77 o
  -8  22  14     1913.76     2994.33    403.16 o
  -6  22  14       26.45      112.10    339.20 o
  -4  22  14      923.54     1061.25    299.26 o
  -2  22  14       36.16     -156.28    267.87 o
   0  22  14        2.70      135.24    240.99 o
   2  22  14     1373.96     1428.12    261.71 o
   4  22  14        9.47      -70.25    130.17 o
   6  22  14       21.99       47.03    135.46 o
 -13  23  14      403.08      367.94    204.76 o
 -11  23  14     2717.51     2231.13    315.83 o
  -9  23  14     2095.17     2080.93    293.26 o
  -7  23  14     1272.39     1681.45    325.34 o
  -5  23  14     2343.36     1728.25    293.44 o
  -3  23  14     1531.43     1467.18    293.97 o
  -1  23  14     1001.04     1067.66    288.61 o
   1  23  14      173.27       97.72    243.06 o
   3  23  14     2001.52     2303.04    386.45 o
   5  23  14     1074.67     1002.62    265.68 o
 -12  24  14      193.03      402.88    206.03 o
 -10  24  14        1.11      185.15    201.21 o
  -8  24  14      210.95      394.29    219.18 o
  -6  24  14      789.12     1022.47    281.27 o
  -4  24  14      128.52     -156.29    280.33 o
  -2  24  14      364.37      281.07    229.37 o
   0  24  14       93.86     -135.73    284.96 o
   2  24  14      561.84      564.48    311.25 o
   4  24  14      124.05      176.14    233.55 o
 -11  25  14     1152.48      776.66    181.99 o
  -9  25  14      287.03      375.72    187.77 o
  -7  25  14      237.49      201.82    152.63 o
  -5  25  14     1578.46     1955.41    301.03 o
  -3  25  14      495.76      174.38    267.47 o
  -1  25  14      119.33      102.70    201.83 o
   1  25  14        5.59       69.64    244.62 o
   3  25  14        6.46      148.08    209.65 o
 -10  26  14       81.97      -32.50    139.23 o
  -8  26  14     1622.86     1564.48    244.90 o
  -6  26  14      162.82      222.33    205.27 o
  -4  26  14     1121.55     1126.94    396.33 o
  -2  26  14       14.18     -131.57    220.73 o
   0  26  14       16.60       -3.65    169.59 o
 -23   1  15        2.44     -169.38    169.38 o
 -21   1  15       15.67      193.88    165.30 o
 -19   1  15     5951.37     6015.40    430.38 o
 -17   1  15        2.67     -137.23    137.23 o
 -15   1  15     4581.52     4414.69    424.44 o
 -13   1  15     1920.12     2434.39    206.74 o
 -11   1  15      436.44      225.50    102.98 o
  -9   1  15     3283.45     3245.88    171.49 o
  -7   1  15    14581.18    15639.49   1475.58 o
  -5   1  15    57247.89    57278.70    904.71 o
  -3   1  15     6729.69     7173.87    279.04 o
  -1   1  15     4511.69     4556.55    203.67 o
   1   1  15     8030.45     7816.67    531.26 o
   3   1  15    17164.06    21483.46    401.51 o
   5   1  15     2668.66     1928.98    159.83 o
   7   1  15     2429.45     2420.22    220.47 o
   9   1  15     1504.38     1727.54    269.52 o
  11   1  15      377.45      380.43    192.50 o
  13   1  15      367.96      387.39    151.80 o
 -22   2  15     4485.05     4285.69    568.52 o
 -20   2  15    14169.32    10164.85    616.93 o
 -18   2  15      444.57      531.13    222.58 o
 -16   2  15       14.84       65.76    192.05 o
 -14   2  15      185.55      251.19    170.53 o
 -12   2  15     3697.24     3478.73    179.29 o
 -10   2  15       60.67       50.33    123.53 o
  -8   2  15    24797.81    27519.95   1384.67 o
  -6   2  15    15632.07    12022.11    357.72 o
  -4   2  15    35110.51    35357.64    592.46 o
  -2   2  15     1305.24      647.79    127.54 o
   0   2  15    10324.78    11290.01    324.25 o
   2   2  15      553.92      503.17    131.96 o
   4   2  15      756.24     1062.17    139.28 o
   6   2  15     1667.91     1979.23    237.05 o
   8   2  15      162.27       90.55    142.50 o
  10   2  15       10.96      121.41    208.66 o
  12   2  15      144.61      400.58    164.20 o
  14   2  15      785.89      542.51    130.56 o
 -23   3  15       13.22       -9.51    159.20 o
 -21   3  15     1712.80     1290.25    249.07 o
 -19   3  15     3333.54     2322.74    257.79 o
 -17   3  15      336.15      544.80    202.74 o
 -15   3  15     4894.96     5403.76    352.72 o
 -13   3  15       82.34       76.08    204.68 o
 -11   3  15      262.05       45.41     99.98 o
  -9   3  15    13192.59    17272.38    316.89 o
  -7   3  15        1.27     -112.85    116.99 o
  -5   3  15     2990.86     2305.67    208.36 o
  -3   3  15     6147.09     6108.03    233.51 o
  -1   3  15      249.80      182.13    114.73 o
   1   3  15     4906.22     4431.11    231.64 o
   3   3  15     2278.61     2936.70    210.69 o
   5   3  15      219.27      367.73    148.19 o
   7   3  15     2559.45     2477.29    235.73 o
   9   3  15     3793.10     3823.96    265.35 o
  11   3  15      529.12      646.61    213.85 o
  13   3  15     1114.28     1455.26    221.71 o
 -22   4  15     1579.26     1394.23    655.60 o
 -20   4  15      211.27      430.66    260.33 o
 -18   4  15      264.63      439.24    219.67 o
 -16   4  15     3904.73     4431.22    338.84 o
 -14   4  15      574.05      506.81    156.45 o
 -12   4  15      957.31     1481.02    148.43 o
 -10   4  15     7215.69     8259.60    205.93 o
  -8   4  15      486.83      651.81    127.49 o
  -6   4  15     6838.64     8267.41    316.86 o
  -4   4  15     6595.62     6657.63    236.11 o
  -2   4  15     8550.54     8950.80    282.88 o
   0   4  15     2109.86     2588.39    195.67 o
   2   4  15     1827.80     1748.98    180.08 o
   4   4  15     2711.13     2516.46    224.17 o
   6   4  15      171.42      182.55    174.68 o
   8   4  15        8.66       40.41    153.85 o
  10   4  15     1034.30      834.25    153.53 o
  12   4  15      129.94      118.16    139.76 o
 -23   5  15      433.23      490.11    202.83 o
 -21   5  15     1032.53      750.82    396.85 o
 -19   5  15     2198.48     2028.17    283.12 o
 -17   5  15      384.30      313.24    207.22 o
 -15   5  15     9541.02     9606.89    454.45 o
 -13   5  15      846.50      876.03    150.84 o
 -11   5  15       88.21     -104.38    104.38 o
  -9   5  15      590.41      885.21    134.23 o
  -7   5  15    10707.25    12002.65    286.28 o
  -5   5  15     5706.13     4924.58    277.85 o
  -3   5  15     3231.23     2216.73    151.51 o
  -1   5  15     9202.86     8482.32    252.08 o
   1   5  15     1589.70     1476.19    164.61 o
   3   5  15      315.31      354.47    122.26 o
   5   5  15     9568.40    10046.48    358.19 o
   7   5  15     1031.56      978.95    190.55 o
   9   5  15      240.62      195.43    173.65 o
  11   5  15      508.45      339.36    133.39 o
  13   5  15     1682.03     2089.96    188.35 o
 -22   6  15     1293.26     1456.69    278.62 o
 -20   6  15     4863.18     4388.90   1013.79 o
 -18   6  15        5.84       10.91    180.04 o
 -16   6  15     6585.48     6970.20    423.35 o
 -14   6  15       23.91      -24.83    247.68 o
 -12   6  15       27.15      -34.25    110.55 o
 -10   6  15      651.83      603.49    115.80 o
  -8   6  15     3237.63     3063.68    167.07 o
  -6   6  15      531.14      -99.52    128.00 o
  -4   6  15    18921.13    21771.86    378.66 o
  -2   6  15     3978.59     3855.90    199.42 o
   0   6  15     1337.99     1438.17    151.48 o
   2   6  15     7640.44     6992.83    285.43 o
   4   6  15     3462.31     5343.38    263.57 o
   6   6  15      926.10      497.64    158.17 o
   8   6  15     1711.08     1873.84    198.07 o
  10   6  15       54.82      233.90    153.59 o
  12   6  15       88.13       41.97    135.63 o
 -23   7  15        1.30      277.86    177.51 o
 -21   7  15     1222.07     1452.83    730.95 o
 -19   7  15      965.69      519.04    209.23 o
 -17   7  15     1734.69     2204.85    269.44 o
 -15   7  15     3298.46     3207.83    430.32 o
 -13   7  15     1947.64     1999.89    180.74 o
 -11   7  15      224.35      301.23    103.92 o
  -9   7  15     2134.64     2319.07    147.18 o
  -7   7  15      160.20      270.03    124.50 o
  -5   7  15    19483.09    18977.30    577.55 o
  -3   7  15    26205.53    26293.81    481.46 o
  -1   7  15    11984.32    11515.61    343.67 o
   1   7  15    10371.15    11419.79    307.32 o
   3   7  15     1413.79     1553.45    185.64 o
   5   7  15      236.46      530.28    218.66 o
   7   7  15     2268.66     2485.77    229.31 o
   9   7  15        0.94      -25.25    153.27 o
  11   7  15      154.00      252.12    120.97 o
  13   7  15      104.31     -138.40    147.90 o
 -22   8  15       58.86       92.60    199.01 o
 -20   8  15      132.80      251.38    217.52 o
 -18   8  15      253.37       27.04    202.34 o
 -16   8  15    10958.12    11814.90    530.46 o
 -14   8  15        5.28     -108.30    273.39 o
 -12   8  15      133.02       74.12    122.63 o
 -10   8  15      735.76      790.63    127.01 o
  -8   8  15     8775.29     8868.30    274.04 o
  -6   8  15    12039.54    12882.08    351.48 o
  -4   8  15       26.36      -72.82    143.82 o
  -2   8  15     3125.93     3186.46    232.15 o
   0   8  15      504.54      548.44    170.61 o
   2   8  15    36941.89    36328.95    584.92 o
   4   8  15     1161.42     1147.57    183.24 o
   6   8  15      493.02      455.09    147.09 o
   8   8  15        1.14        5.68    138.55 o
  10   8  15      764.01      773.38    143.39 o
  12   8  15      289.94       77.06    120.21 o
 -21   9  15      315.25      395.91    283.61 o
 -19   9  15     3073.64     2532.78    725.56 o
 -17   9  15      525.08      419.53    220.61 o
 -15   9  15    17403.94    17054.45    950.05 o
 -13   9  15     2132.84     1545.93    438.36 o
 -11   9  15       11.17       44.28    136.67 o
  -9   9  15     4249.82     4269.46    180.25 o
  -7   9  15      259.25      416.38    139.81 o
  -5   9  15     6176.55     5240.09    213.63 o
  -3   9  15    12142.22    12474.70    411.99 o
  -1   9  15    26860.10    27234.11    515.93 o
   1   9  15     1125.74      721.12    242.38 o
   3   9  15     2595.94     2594.99    207.16 o
   5   9  15     9230.95     9904.91    350.12 o
   7   9  15     3516.24     3650.49    251.75 o
   9   9  15        4.77      -22.09    130.96 o
  11   9  15     1354.65     1531.26    178.77 o
 -22  10  15     2024.15     1889.11    268.36 o
 -20  10  15     3342.44     2362.48   1309.60 o
 -18  10  15      594.79      606.24    255.24 o
 -16  10  15     1581.84     1445.19    318.51 o
 -14  10  15       14.03      328.79    205.97 o
 -12  10  15     1578.29     1881.62    277.58 o
 -10  10  15     1105.47      903.07    317.94 o
  -8  10  15    20160.12    22933.96    422.14 o
  -6  10  15      855.86     1204.52    177.35 o
  -4  10  15     5211.09     5132.12    261.39 o
  -2  10  15      358.33      177.70    117.86 o
   0  10  15      670.54      600.70    286.12 o
   2  10  15     7107.28     6787.78    364.53 o
   4  10  15      140.75      230.22    187.04 o
   6  10  15     4963.07     5213.04    289.87 o
   8  10  15     4567.50     4681.81    256.91 o
  10  10  15      423.10      173.34    152.06 o
  12  10  15      172.15      208.81    153.97 o
 -21  11  15        7.87      259.69    151.73 o
 -19  11  15      947.52      698.89    325.89 o
 -17  11  15      189.18      274.46    242.41 o
 -15  11  15      214.63      434.44    285.99 o
 -13  11  15     1591.50     1283.09    290.23 o
 -11  11  15      624.95     1167.89    183.17 o
  -9  11  15     7732.67     7614.90    301.82 o
  -7  11  15     1484.58     1402.24    169.12 o
  -5  11  15       37.36        7.61    130.16 o
  -3  11  15    10292.40     9965.26    330.99 o
  -1  11  15     4905.90     5323.90    278.00 o
   1  11  15      695.07      524.06    183.98 o
   3  11  15     4621.27     4517.20    323.62 o
   5  11  15     3690.11     4642.40    347.90 o
   7  11  15       75.22       -6.71    270.37 o
   9  11  15      820.20      778.06    220.70 o
  11  11  15      467.13      594.61    150.43 o
 -20  12  15      329.49      393.81    288.46 o
 -18  12  15     1554.63     1056.73    218.62 o
 -16  12  15     6150.66     5819.24    509.31 o
 -14  12  15        3.12       34.43    285.00 o
 -12  12  15     6467.27     6502.15    551.59 o
 -10  12  15     2152.30     2084.15    283.89 o
  -8  12  15      640.94      602.95    197.02 o
  -6  12  15     3223.99     2582.31    261.14 o
  -4  12  15        3.79        5.01     96.96 o
  -2  12  15     1708.27     1863.35    184.67 o
   0  12  15       82.58      253.36    271.67 o
   2  12  15     3050.91     3106.50    303.83 o
   4  12  15      147.44      389.66    297.44 o
   6  12  15      143.62      -43.06    165.64 o
   8  12  15       15.73      -16.81    142.63 o
  10  12  15      857.93      648.82    123.16 o
 -21  13  15        6.47      -88.66    157.50 o
 -19  13  15       54.65      -12.46    172.99 o
 -17  13  15     4710.61     4676.74    415.54 o
 -15  13  15     3139.84     3612.47    280.95 o
 -13  13  15       80.92      238.96    328.58 o
 -11  13  15     4743.02     5448.22    522.50 o
  -9  13  15     1594.94     1612.20    349.47 o
  -7  13  15       34.72      171.00    175.79 o
  -5  13  15      125.43       92.07    185.83 o
  -3  13  15       25.52      135.96    134.60 o
  -1  13  15      428.60      924.53    294.78 o
   1  13  15     9680.25    11100.72    453.51 o
   3  13  15     2145.83     2584.29    395.96 o
   5  13  15     6486.23     6832.69    379.96 o
   7  13  15     1730.28     2044.76    221.73 o
   9  13  15      241.73      176.85    194.60 o
  11  13  15      558.56      568.81    231.48 o
 -20  14  15      100.23      236.02    136.48 o
 -18  14  15      542.70      519.36    204.36 o
 -16  14  15      270.61      376.21    215.96 o
 -14  14  15      217.60      347.76    284.91 o
 -12  14  15     1308.11     1432.68    367.30 o
 -10  14  15        0.59     -289.15    323.25 o
  -8  14  15     3311.77     3368.81    793.05 o
  -6  14  15     5054.80     4576.93    290.85 o
  -4  14  15    13102.69    13941.42    359.23 o
  -2  14  15      560.28      306.14    218.66 o
   0  14  15     5268.63     6657.14    529.52 o
   2  14  15     7312.33     8864.81    524.82 o
   4  14  15      640.94      540.02    256.96 o
   6  14  15     2756.71     3671.56    234.56 o
   8  14  15      595.55      447.67    195.87 o
  10  14  15       79.88      -95.99    173.55 o
 -19  15  15     1524.92     2042.26    332.41 o
 -17  15  15       32.03      -92.59    296.41 o
 -15  15  15       34.73     -120.22    461.84 o
 -13  15  15     3235.92     3463.64    446.45 o
 -11  15  15      342.68      472.38    335.93 o
  -9  15  15        1.44      162.94    251.54 o
  -7  15  15     2746.32     3060.13    289.33 o
  -5  15  15     3399.37     2906.12    280.52 o
  -3  15  15      749.04      472.06    176.29 o
  -1  15  15    11945.61    13447.74    441.78 o
   1  15  15      233.39      145.59    233.06 o
   3  15  15     2803.36     3730.46    500.03 o
   5  15  15     2111.42     2299.01    531.53 o
   7  15  15       72.70      172.07     99.23 o
   9  15  15      942.29      475.77    212.45 o
 -18  16  15     1684.00     1864.69    326.87 o
 -16  16  15     5316.51     4989.45    244.46 o
 -14  16  15       16.29       83.34    189.37 o
 -12  16  15     6960.47     7669.85    609.41 o
 -10  16  15       30.19       73.26    287.65 o
  -8  16  15       72.76       72.04    243.02 o
  -6  16  15       84.14      151.70    222.12 o
  -4  16  15       33.02       26.61    145.53 o
  -2  16  15     1510.41     1673.75    206.01 o
   0  16  15      578.68      581.70    198.37 o
   2  16  15        3.68       94.89    194.28 o
   4  16  15     1309.50     1388.73    226.70 o
   6  16  15      828.94      644.00    126.41 o
   8  16  15       85.72      214.03    196.12 o
  10  16  15     1591.35     1566.79    207.46 o
 -19  17  15       58.50      459.58    182.29 o
 -17  17  15     1886.89     2765.77    388.11 o
 -15  17  15     3164.15     3017.76    217.31 o
 -13  17  15      152.10     -259.17    290.17 o
 -11  17  15      809.15      593.68    347.83 o
  -9  17  15     2573.62     3706.40    504.41 o
  -7  17  15      957.31     1200.88    313.83 o
  -5  17  15      287.84      423.42    199.74 o
  -3  17  15    16165.45    18100.15    645.39 o
  -1  17  15     6529.58     7487.26    310.31 o
   1  17  15     3453.66     4496.23    455.56 o
   3  17  15       35.54       34.63    176.71 o
   5  17  15      311.12       27.57    329.98 o
   7  17  15     1063.27      386.43    578.22 o
   9  17  15      130.23       86.00    127.73 o
 -18  18  15       70.60      354.09    195.91 o
 -16  18  15      649.57      852.55    180.28 o
 -14  18  15      277.09      231.20    186.44 o
 -12  18  15     6621.91     7717.77    567.90 o
 -10  18  15     1309.46     1084.09    376.67 o
  -8  18  15     9625.66    10170.23    727.44 o
  -6  18  15     5024.85     5224.31    436.06 o
  -4  18  15     6842.27     6132.21    471.73 o
  -2  18  15     1819.03     2015.90    197.45 o
   0  18  15      704.92      960.29    179.54 o
   2  18  15      956.49     1423.33    183.78 o
   4  18  15     3575.74     3388.50    303.56 o
   6  18  15     1227.21     1711.21    214.83 o
   8  18  15     1953.01     2238.56    261.12 o
 -17  19  15      438.28      635.58    222.99 o
 -15  19  15       47.75      -55.10    148.13 o
 -13  19  15      404.64      300.40    191.85 o
 -11  19  15       24.33     -319.39    319.39 o
  -9  19  15       18.88       98.49    338.29 o
  -7  19  15      990.17     1120.31    436.85 o
  -5  19  15     2557.54     2860.92    371.32 o
  -3  19  15      136.68      230.42    206.07 o
  -1  19  15     4185.46     3918.81    233.66 o
   1  19  15       34.41      252.71    189.35 o
   3  19  15        0.57      106.21    182.67 o
   5  19  15       25.16     -116.23    171.36 o
   7  19  15     1196.32      546.64    879.19 o
 -16  20  15      194.94        1.82     65.17 o
 -14  20  15       45.11     -121.28    121.28 o
 -12  20  15      435.75     1063.67    280.32 o
 -10  20  15     2535.07     2255.47    398.25 o
  -8  20  15     3836.50     4757.80    510.68 o
  -6  20  15      196.42      -71.62    287.03 o
  -4  20  15      123.38      138.08    266.38 o
  -2  20  15     5376.58     5737.92    425.89 o
   0  20  15      111.61     -149.55    149.55 o
   2  20  15       65.69       -6.38    201.26 o
   4  20  15     1531.59     2009.41    271.58 o
   6  20  15     1197.86      514.59    562.75 o
 -15  21  15        1.70      159.48     79.06 o
 -13  21  15     1494.64      590.88    264.11 o
 -11  21  15      330.93      361.04    271.74 o
  -9  21  15        2.77       -8.63    254.94 o
  -7  21  15     1562.21     1015.59    392.26 o
  -5  21  15     1861.09      995.15    308.22 o
  -3  21  15      358.62      228.34    270.65 o
  -1  21  15        7.41      129.07    251.11 o
   1  21  15     2432.79      830.59   1281.00 o
   3  21  15      168.37      118.96     81.80 o
   5  21  15      111.10      -52.03    141.29 o
 -14  22  15       40.40      102.96    181.20 o
 -12  22  15      846.54      973.82    337.71 o
 -10  22  15       78.05      218.73    222.89 o
  -8  22  15      791.24      992.74    303.90 o
  -6  22  15      707.19     1180.02    385.60 o
  -4  22  15     1321.50     1706.27    314.89 o
  -2  22  15     1562.18     1232.09    293.77 o
   0  22  15      429.08      320.19    326.55 o
   2  22  15       54.73     -135.61    204.59 o
   4  22  15      246.18      253.66    124.41 o
 -13  23  15      289.66      126.96    155.97 o
 -11  23  15       15.88      112.17    208.53 o
  -9  23  15     1076.33      831.23    257.96 o
  -7  23  15       80.85      323.48    242.55 o
  -5  23  15       18.60     -123.79    284.47 o
  -3  23  15      352.53      636.48    244.90 o
  -1  23  15      856.38      890.66    231.95 o
   1  23  15       73.45      183.29    313.03 o
   3  23  15      200.40       35.42    242.61 o
 -12  24  15      100.31      -41.21    183.56 o
 -10  24  15      173.72      360.46    118.07 o
  -8  24  15      117.74      173.50    197.08 o
  -6  24  15      250.13      431.24    248.28 o
  -4  24  15     1447.39     1489.14    347.45 o
  -2  24  15     1090.74     1090.25    342.68 o
   0  24  15      117.35      141.21    283.46 o
   2  24  15       93.25      103.24    235.66 o
 -11  25  15      240.96       76.10    175.54 o
  -9  25  15       20.71      136.53    168.58 o
  -7  25  15      178.01      304.92    124.37 o
  -5  25  15        1.51      108.08    190.49 o
  -3  25  15       95.35     -190.31    239.45 o
  -1  25  15       13.33     -231.01    231.01 o
   1  25  15      240.73      259.38    209.97 o
  -8  26  15      142.20     -109.39    170.66 o
  -6  26  15        3.63     -118.49    118.49 o
  -4  26  15       69.55      241.44    178.64 o
  -2  26  15       69.98      -37.05    142.85 o
 -22   0  16       31.60      223.44    294.64 o
 -20   0  16      424.07      366.01    321.66 o
 -18   0  16      215.32      148.43    218.66 o
 -16   0  16     4412.39     4987.12    358.17 o
 -14   0  16    15418.01    20751.98    607.91 o
 -12   0  16     2156.24     1747.80    213.46 o
 -10   0  16    46367.97    54221.41    883.65 o
  -8   0  16     4383.48     5817.44    251.03 o
  -6   0  16    20517.01    23065.46    638.08 o
  -4   0  16    11627.76     9801.21    446.46 o
  -2   0  16    21005.08    24846.43    708.19 o
   0   0  16      797.68      503.23    180.96 o
   2   0  16       37.66     -124.25    168.61 o
   4   0  16     4965.93     3742.23    298.86 o
   6   0  16     1815.86     2677.44    245.37 o
   8   0  16      243.58      312.83    294.14 o
  10   0  16        1.78       79.13    261.69 o
  12   0  16      164.08      116.37    197.93 o
 -23   1  16      568.57      586.91    180.31 o
 -21   1  16      684.89      540.97    233.16 o
 -19   1  16      824.22      859.79    216.04 o
 -17   1  16     6324.77     6455.64    340.35 o
 -15   1  16      804.34      972.71    175.63 o
 -13   1  16      437.51      442.69    124.11 o
 -11   1  16     4779.95     4306.57    190.03 o
  -9   1  16     5011.38     5017.27    177.36 o
  -7   1  16      404.35      606.67    185.03 o
  -5   1  16       91.75       -7.69    154.32 o
  -3   1  16      569.65      491.93    152.58 o
  -1   1  16      281.90      264.81    195.58 o
   1   1  16      258.96      182.25    128.37 o
   3   1  16     7142.63     7644.27    270.83 o
   5   1  16     2943.38     2926.94    284.93 o
   7   1  16     2398.84     2368.30    214.93 o
   9   1  16     7543.52     7011.68    419.68 o
  11   1  16      122.05       90.44    153.01 o
  13   1  16      118.21      -30.05    125.18 o
 -22   2  16       81.88      123.33    147.63 o
 -20   2  16        1.76      145.50    171.66 o
 -18   2  16      823.84      743.54    220.62 o
 -16   2  16      311.35      435.51    208.69 o
 -14   2  16      639.95      504.84    160.54 o
 -12   2  16      542.16      409.65    120.54 o
 -10   2  16      573.74      698.00    133.11 o
  -8   2  16    26500.21    30722.46   1640.34 o
  -6   2  16     1702.61     1829.15    206.70 o
  -4   2  16     9355.92     8744.99   1053.75 o
  -2   2  16       39.23       16.29    123.93 o
   0   2  16       11.96       73.58    142.68 o
   2   2  16     1846.83     1993.94    175.07 o
   4   2  16     3437.42     4090.77    251.19 o
   6   2  16     3631.34     4213.36    267.25 o
   8   2  16      695.54      852.05    176.53 o
  10   2  16      185.51      252.72    185.58 o
  12   2  16        7.96      -10.25    129.45 o
 -23   3  16      306.19      462.08    192.38 o
 -21   3  16     1224.90     1129.14    266.29 o
 -19   3  16     1329.10     1464.14    230.28 o
 -17   3  16    15813.70    15944.04    499.48 o
 -15   3  16     3834.24     4643.86    298.71 o
 -13   3  16    14048.54    15916.08    339.14 o
 -11   3  16     1613.43     2450.58    164.73 o
  -9   3  16     1027.22      820.07    142.47 o
  -7   3  16      889.45      771.00    164.49 o
  -5   3  16     1025.34      427.12    170.95 o
  -3   3  16     1223.00      873.14    130.87 o
  -1   3  16     4913.98     4519.88    234.52 o
   1   3  16    16309.38    16080.75    410.06 o
   3   3  16      413.41      303.76    135.06 o
   5   3  16      411.20      146.45    129.63 o
   7   3  16      344.33      609.01    190.20 o
   9   3  16      605.41      376.21    113.17 o
  11   3  16        7.71       32.69    145.78 o
  13   3  16      393.67      344.95    116.61 o
 -22   4  16     1071.93     1047.89    800.79 o
 -20   4  16     1808.98     2004.47    362.51 o
 -18   4  16      615.66      623.69    227.93 o
 -16   4  16     7063.88     7474.41    411.12 o
 -14   4  16     2298.19     3153.35    263.59 o
 -12   4  16    18387.51    18749.75    339.21 o
 -10   4  16      270.10      301.92    118.64 o
  -8   4  16    18470.90    21356.40    346.76 o
  -6   4  16    13047.74    14934.45    423.97 o
  -4   4  16    11636.28     9533.79    298.39 o
  -2   4  16     1886.99     1769.72    155.14 o
   0   4  16     4983.02     3492.48    223.77 o
   2   4  16     6757.07     7244.42    294.30 o
   4   4  16     1321.43      703.57    165.68 o
   6   4  16     8030.54    10304.95    385.95 o
   8   4  16     2552.91     2579.95    229.60 o
  10   4  16       17.88     -125.52    184.35 o
  12   4  16      448.31      403.82    203.73 o
 -23   5  16      756.04      668.69    163.39 o
 -21   5  16      887.21      842.28    254.71 o
 -19   5  16      511.34      488.21    204.07 o
 -17   5  16     7259.36     6970.56    372.18 o
 -15   5  16     5031.36     4781.93    345.35 o
 -13   5  16      557.95     1226.55    176.69 o
 -11   5  16     2604.80     2908.49    170.43 o
  -9   5  16     9370.26    10035.74    281.31 o
  -7   5  16     1015.17     1575.53    155.93 o
  -5   5  16     1558.94     1981.06    219.63 o
  -3   5  16        1.94     -103.67    103.67 o
  -1   5  16     2094.28     3152.30    187.97 o
   1   5  16     3637.48     3471.03    223.79 o
   3   5  16    11663.54    13443.17    390.42 o
   5   5  16     6041.10     7397.32    317.76 o
   7   5  16     3322.14     3876.94    261.52 o
   9   5  16     4055.02     4445.17    256.92 o
  11   5  16      682.69      526.88    170.56 o
  13   5  16      290.02      244.68    126.27 o
 -22   6  16      334.05      220.95    212.89 o
 -20   6  16     1930.53     1341.86    376.85 o
 -18   6  16      190.12       37.80    208.72 o
 -16   6  16      855.21     1267.15    324.05 o
 -14   6  16    10473.25    10952.77    336.78 o
 -12   6  16       48.48       41.25    112.05 o
 -10   6  16       77.45       70.59    111.82 o
  -8   6  16     9335.62     9612.25    252.23 o
  -6   6  16     7945.69     7270.01    284.49 o
  -4   6  16      113.11      314.26    129.61 o
  -2   6  16     6217.01     6439.90    237.63 o
   0   6  16     2384.50     2654.41    182.82 o
   2   6  16     5973.72     6245.17    271.92 o
   4   6  16     1977.58     1678.65    301.58 o
   6   6  16     9323.81     9846.73    383.23 o
   8   6  16     1533.64     1249.35    189.97 o
  10   6  16      622.38      423.32    148.89 o
  12   6  16       10.00      -21.11    113.15 o
 -23   7  16       74.15      -16.00    108.95 o
 -21   7  16      739.00      338.64    212.89 o
 -19   7  16     1319.44     1242.52    213.88 o
 -17   7  16     6357.75     7126.73    366.16 o
 -15   7  16       65.53       68.18    342.96 o
 -13   7  16     5225.54     4409.19    234.47 o
 -11   7  16     1879.38     1500.00    138.15 o
  -9   7  16      501.50      586.38    120.94 o
  -7   7  16     8633.54     7847.35    261.73 o
  -5   7  16    21740.41    18120.56    669.86 o
  -3   7  16     2180.34     1320.32    257.36 o
  -1   7  16     2317.81     2179.92    174.31 o
   1   7  16     1780.84     1344.15    160.78 o
   3   7  16      158.63      343.09    142.52 o
   5   7  16      108.12      141.94    147.95 o
   7   7  16     5461.80     6331.90    301.43 o
   9   7  16      320.81      359.22    147.86 o
  11   7  16      271.94      478.62    312.95 o
 -22   8  16      208.72      170.82    174.04 o
 -20   8  16      282.49      240.41    205.84 o
 -18   8  16      853.01      917.88    230.48 o
 -16   8  16       23.65      283.64    239.15 o
 -14   8  16     7683.32     8581.36    473.82 o
 -12   8  16      730.30      656.00    146.48 o
 -10   8  16        1.96      144.12    104.12 o
  -8   8  16    11279.56    12394.96    318.12 o
  -6   8  16     8791.48     8086.32    301.82 o
  -4   8  16      193.31      -43.89    131.67 o
  -2   8  16     1398.82     1101.06    196.22 o
   0   8  16     1595.72     1903.15    200.48 o
   2   8  16     5750.35     5597.69    243.13 o
   4   8  16       20.29      -39.24    145.91 o
   6   8  16     3449.70     3952.99    269.61 o
   8   8  16      357.68      429.27    160.66 o
  10   8  16      168.13       31.65    169.11 o
  12   8  16     1185.67     1485.57    231.36 o
 -21   9  16        6.97      108.53    299.35 o
 -19   9  16      169.13       99.72    218.47 o
 -17   9  16       51.35        5.85    202.85 o
 -15   9  16     1619.74     1539.51    294.72 o
 -13   9  16      909.85     1562.58    191.97 o
 -11   9  16     2160.68     1712.58    163.91 o
  -9   9  16    10657.00    11537.57    273.07 o
  -7   9  16     8365.50     9948.00    291.21 o
  -5   9  16        7.82       77.66    151.61 o
  -3   9  16     2310.59     2273.97    201.27 o
  -1   9  16     2137.31     1586.10    217.24 o
   1   9  16      232.16      511.01    261.98 o
   3   9  16     5485.01     5783.94    253.40 o
   5   9  16     1328.31     1617.30    190.44 o
   7   9  16      732.74     1154.55    149.57 o
   9   9  16     2962.29     3543.56    262.67 o
  11   9  16       12.12      122.76    119.55 o
 -22  10  16      100.39       59.17    143.63 o
 -20  10  16     1778.24     1600.52    730.14 o
 -18  10  16      334.48      234.93    243.50 o
 -16  10  16      210.69      697.04    248.63 o
 -14  10  16      762.84      447.52    243.75 o
 -12  10  16    12669.08    13373.66    457.48 o
 -10  10  16     4046.93     3822.14    190.72 o
  -8  10  16     7260.17     7198.50    240.04 o
  -6  10  16     2724.62     2403.78    216.08 o
  -4  10  16    26931.20    30716.04    555.94 o
  -2  10  16    15490.12    15054.63    415.94 o
   0  10  16     3617.47     3478.37    254.23 o
   2  10  16    12960.84    14245.54    440.48 o
   4  10  16      758.53      406.48    324.20 o
   6  10  16      507.06      216.32    223.96 o
   8  10  16     2114.70     1782.96    223.97 o
  10  10  16       79.07      122.00    137.84 o
 -21  11  16      344.90      860.35    236.11 o
 -19  11  16        5.39      123.22    175.09 o
 -17  11  16     2072.01     1732.03    305.69 o
 -15  11  16     1847.64     1957.71    409.55 o
 -13  11  16     4714.89     4080.14    655.54 o
 -11  11  16       20.48       50.16    175.05 o
  -9  11  16     1516.73     1138.40    173.87 o
  -7  11  16     7556.12     7367.60    281.79 o
  -5  11  16      788.78       14.76    176.06 o
  -3  11  16     4295.80     4408.03    263.96 o
  -1  11  16    13843.84    14452.37    417.78 o
   1  11  16     6444.81     6546.51    332.72 o
   3  11  16      170.86       20.47    179.31 o
   5  11  16       20.08     -158.43    158.43 o
   7  11  16      174.17       61.18    157.20 o
   9  11  16      799.13     1031.00    177.06 o
  11  11  16      317.51      310.38    173.09 o
 -20  12  16      172.93      186.49    284.89 o
 -18  12  16      636.06      696.11    216.97 o
 -16  12  16      803.58      733.40    358.45 o
 -14  12  16     2509.78     3356.26    437.46 o
 -12  12  16      938.90      948.28    251.62 o
 -10  12  16      892.03      305.79    210.82 o
  -8  12  16     2191.04     2103.03    237.85 o
  -6  12  16     5137.12     5476.76    402.71 o
  -4  12  16       98.25      361.09    168.81 o
  -2  12  16     6246.80     6918.96    466.24 o
   0  12  16     6412.33     5252.29    319.07 o
   2  12  16       51.72      318.24    170.48 o
   4  12  16     1422.37     1245.01    183.76 o
   6  12  16      204.43      283.07    180.80 o
   8  12  16      438.11      311.97    150.08 o
  10  12  16      333.41      343.02    170.53 o
 -21  13  16      341.44      635.40    130.97 o
 -19  13  16       79.32       59.90    124.97 o
 -17  13  16     1337.36     1305.94    272.00 o
 -15  13  16       35.45     -115.58    221.32 o
 -13  13  16      631.15     1329.49    402.29 o
 -11  13  16     1015.68     1605.58    858.84 o
  -9  13  16     1559.50     1212.83    596.45 o
  -7  13  16       26.42      533.07    285.79 o
  -5  13  16      424.14      150.62    219.93 o
  -3  13  16    11914.77    11881.72    489.31 o
  -1  13  16      755.53      746.01    185.51 o
   1  13  16     1544.34     1882.14    223.40 o
   3  13  16     4827.34     4240.13    285.33 o
   5  13  16      490.34      585.24    173.72 o
   7  13  16      234.01      178.02    139.97 o
   9  13  16     1253.15      659.43    424.22 o
 -20  14  16        2.27       19.58    268.13 o
 -18  14  16      607.84      808.37    197.20 o
 -16  14  16        8.99      -35.58    208.72 o
 -14  14  16     1714.33     1995.28    389.68 o
 -12  14  16     3929.89     4526.93    524.67 o
 -10  14  16     3637.11     4110.26    468.70 o
  -8  14  16        2.98     -516.42    516.42 o
  -6  14  16     5733.84     6324.42    330.52 o
  -4  14  16     3890.66     2592.65    245.01 o
  -2  14  16       63.68      180.93    182.28 o
   0  14  16      385.00      503.10    198.05 o
   2  14  16     4022.09     5147.61    446.41 o
   4  14  16     9909.27    10603.66    602.54 o
   6  14  16      148.40      115.63    122.61 o
   8  14  16      645.20      104.50    390.44 o
  10  14  16     1658.84     1940.93    235.21 o
 -19  15  16      884.28     1247.37    313.63 o
 -17  15  16       32.50      176.21    132.78 o
 -15  15  16       66.52      434.26    380.84 o
 -13  15  16      955.88      553.15    343.27 o
 -11  15  16      139.56       57.71    359.04 o
  -9  15  16       79.74      485.80    281.53 o
  -7  15  16       78.82      -96.18    254.96 o
  -5  15  16    13303.56    13187.65    466.81 o
  -3  15  16      353.44      512.22    199.88 o
  -1  15  16    23399.39    23773.59    591.18 o
   1  15  16     3051.55     2795.14    273.19 o
   3  15  16     1943.82     1936.15    244.80 o
   5  15  16     1828.05     1952.40    215.03 o
   7  15  16      107.39     -158.54    158.54 o
   9  15  16      316.61      565.06    172.84 o
 -18  16  16       85.59      147.35    260.13 o
 -16  16  16     1633.80     1466.60    233.13 o
 -14  16  16      271.78      419.53    296.24 o
 -12  16  16        0.44     -118.98    278.52 o
 -10  16  16     5039.34     6618.90    602.23 o
  -8  16  16     3169.98     2534.23    512.29 o
  -6  16  16    10599.50    10189.98    511.54 o
  -4  16  16     5335.45     6354.78    345.35 o
  -2  16  16      108.67      385.19    190.55 o
   0  16  16      845.43      825.17    228.79 o
   2  16  16     1137.99     1203.36    196.72 o
   4  16  16      225.10      422.41    155.71 o
   6  16  16      168.73        0.60     96.91 o
   8  16  16      636.87      680.38    200.74 o
 -19  17  16      462.24      161.23    173.91 o
 -17  17  16     2260.02     2642.93    350.95 o
 -15  17  16      198.34      294.99    143.38 o
 -13  17  16      729.84      549.93    308.43 o
 -11  17  16     2536.47     2309.03    429.94 o
  -9  17  16      532.90      390.04    357.95 o
  -7  17  16     2514.42     3419.13    550.02 o
  -5  17  16     1120.30     1449.16    245.79 o
  -3  17  16     3433.72     3072.90    228.41 o
  -1  17  16      187.45       73.03    162.16 o
   1  17  16     4517.30     6007.07    351.52 o
   3  17  16     1139.95      811.94    191.24 o
   5  17  16     2842.74     3186.52    301.31 o
   7  17  16       23.68       27.39    143.41 o
   9  17  16      197.86      433.85    154.89 o
 -18  18  16      862.55     1122.95    213.17 o
 -16  18  16      733.55      458.21    159.38 o
 -14  18  16     2181.40     2389.08    234.16 o
 -12  18  16     4722.76     4648.61    488.26 o
 -10  18  16     5291.98     5291.33    538.73 o
  -8  18  16       17.26      -16.42    327.12 o
  -6  18  16      539.96      368.89    431.96 o
  -4  18  16      832.00     1001.40    236.34 o
  -2  18  16      854.07      568.34    153.92 o
   0  18  16      128.72      158.91    163.65 o
   2  18  16     3275.89     3059.56    285.07 o
   4  18  16     1212.70     1125.08    218.38 o
   6  18  16     1231.96      601.60    581.43 o
   8  18  16       36.81      -15.85    126.34 o
 -17  19  16       69.52      498.58    222.42 o
 -15  19  16       22.32      -21.85    117.18 o
 -13  19  16       13.44       47.86    249.75 o
 -11  19  16      748.40      323.32    313.35 o
  -9  19  16       20.35      381.18    331.93 o
  -7  19  16     1183.53     1452.44    455.91 o
  -5  19  16     5530.68     5853.19    428.82 o
  -3  19  16      291.29      235.05    165.65 o
  -1  19  16     2288.92     1960.75    219.35 o
   1  19  16      403.45      224.18    182.70 o
   3  19  16     3029.92     2887.70    277.53 o
   5  19  16       45.05      115.46    115.98 o
   7  19  16      327.91      702.75    182.40 o
 -16  20  16       91.83      240.84     63.93 o
 -14  20  16      912.66      504.25    108.77 o
 -12  20  16       40.84      590.99    239.28 o
 -10  20  16     1489.68     1128.93    339.96 o
  -8  20  16       52.82      279.06    298.49 o
  -6  20  16      913.18     1067.71    464.84 o
  -4  20  16     7524.67     8747.65    451.09 o
  -2  20  16       21.31     -290.34    335.01 o
   0  20  16       55.38      -14.33    122.89 o
   2  20  16       20.12      247.69    146.62 o
   4  20  16       16.68       39.44    132.04 o
   6  20  16      381.58      301.98    129.86 o
 -15  21  16        2.16      148.16    187.10 o
 -13  21  16      115.92      -73.17     73.17 o
 -11  21  16      849.69      970.24    260.88 o
  -9  21  16      514.61      431.14    299.05 o
  -7  21  16     6556.00     8083.05    598.66 o
  -5  21  16      854.95     1700.53    459.40 o
  -3  21  16      419.38      454.74    252.52 o
  -1  21  16      490.17      488.14    357.91 o
   1  21  16     1368.39     2057.48    409.56 o
   3  21  16       44.56       61.16    121.02 o
   5  21  16      266.65       50.02     45.55 o
 -14  22  16       18.29      -91.51    144.47 o
 -12  22  16      383.20      151.99    135.94 o
 -10  22  16     1680.80     1257.10    296.41 o
  -8  22  16      611.35      850.15    298.21 o
  -6  22  16      425.07      246.81    301.03 o
  -4  22  16      145.30        0.90    338.10 o
  -2  22  16       24.81      -18.74    215.09 o
   0  22  16      170.24      155.41    308.32 o
   2  22  16        8.12       49.44    241.11 o
   4  22  16      515.30      512.72    221.27 o
 -13  23  16      272.18      288.07    146.87 o
 -11  23  16      282.28      626.94    254.41 o
  -9  23  16        2.54      186.94    180.70 o
  -7  23  16     1728.21     1806.21    337.89 o
  -5  23  16     1631.13     1070.84    341.17 o
  -3  23  16      178.28       -8.71    323.07 o
  -1  23  16     1083.35     1097.70    341.82 o
   1  23  16       65.58     -100.43    279.62 o
   3  23  16        0.28     -136.78    194.31 o
 -12  24  16      768.70      421.12    147.99 o
 -10  24  16       17.25      147.37    141.16 o
  -8  24  16        2.49      217.37    160.59 o
  -6  24  16       88.71        5.70    207.53 o
  -4  24  16     2289.67     2853.70    370.78 o
  -2  24  16       84.25      -69.70    258.31 o
   0  24  16       12.88     -232.45    232.45 o
   2  24  16      578.74      339.64    175.25 o
  -9  25  16      752.58     1089.14    215.16 o
  -7  25  16        9.59      -72.40    209.15 o
  -5  25  16     1727.10     1787.03    259.13 o
  -3  25  16      141.91       -8.14    173.30 o
  -1  25  16       76.44     -215.12    215.12 o
 -23   1  17       16.02      278.70    166.66 o
 -21   1  17      569.57      436.24    200.93 o
 -19   1  17     4671.68     5078.98    353.15 o
 -17   1  17      260.95      163.72    185.66 o
 -15   1  17     8999.37    11178.82    340.71 o
 -13   1  17       88.26      363.17    143.93 o
 -11   1  17     2385.51     1782.56    155.83 o
  -9   1  17        5.59      120.72    101.53 o
  -7   1  17     1012.58      734.53    123.79 o
  -5   1  17     8616.89     9068.93    277.87 o
  -3   1  17       60.73       87.86    147.24 o
  -1   1  17      935.45      632.11    232.28 o
   1   1  17     6908.10     8059.11    667.16 o
   3   1  17      479.69      378.79    174.11 o
   5   1  17     2463.38     2304.22    251.77 o
   7   1  17       83.17       29.56    210.77 o
   9   1  17      276.71      385.15    215.00 o
  11   1  17     1249.16     1371.80    196.24 o
 -22   2  17      581.06      383.11    383.88 o
 -20   2  17     1670.23     1936.04    222.48 o
 -18   2  17     2405.87     2580.59    268.44 o
 -16   2  17      511.22      831.03    229.24 o
 -14   2  17     4899.66     6480.38    266.04 o
 -12   2  17       46.62      -50.87    113.48 o
 -10   2  17     5752.17     6096.98    224.07 o
  -8   2  17      900.38      387.00    172.67 o
  -6   2  17    22909.38    24024.82   2002.10 o
  -4   2  17        9.84       79.88    105.16 o
  -2   2  17    55288.47    54146.45   2134.43 o
   0   2  17    12760.69    13921.99    707.91 o
   2   2  17     3500.34     3905.32    261.59 o
   4   2  17        7.24     -102.02    136.69 o
   6   2  17        5.08      -49.05    152.58 o
   8   2  17      618.91      515.79    214.96 o
  10   2  17       67.11      217.48    166.54 o
  12   2  17       71.17      -57.39    109.95 o
 -23   3  17       14.54     -147.48    147.48 o
 -21   3  17      348.04       98.08    150.77 o
 -19   3  17     2549.03     3135.38    268.54 o
 -17   3  17      128.46      258.56    205.07 o
 -15   3  17      700.38      662.40    162.50 o
 -13   3  17     2749.43     2951.01    178.60 o
 -11   3  17     3847.97     4422.58    192.80 o
  -9   3  17     4566.10     4656.61    202.44 o
  -7   3  17    10248.71     9349.77    268.76 o
  -5   3  17        4.19      307.50    306.27 o
  -3   3  17      261.24      294.82    142.95 o
  -1   3  17     3146.32     3264.91    231.90 o
   1   3  17     2019.60     2453.36    219.41 o
   3   3  17     5529.15     5013.92    278.70 o
   5   3  17      721.69      615.41    178.29 o
   7   3  17      823.57      763.95    177.74 o
   9   3  17     4693.67     4811.72    337.43 o
  11   3  17       10.03     -142.15    142.15 o
 -22   4  17       19.33      301.50    154.07 o
 -20   4  17        4.21      276.87    172.63 o
 -18   4  17     2862.48     3093.30    274.78 o
 -16   4  17       49.88      -28.48    230.70 o
 -14   4  17      726.91      677.85    172.87 o
 -12   4  17       14.98       -1.26    130.66 o
 -10   4  17     3916.46     5226.06    221.81 o
  -8   4  17    11514.04    13042.79    292.10 o
  -6   4  17     6105.02     6496.61    333.44 o
  -4   4  17       10.72       89.33    132.95 o
  -2   4  17     3771.98     3856.21    224.80 o
   0   4  17      284.83      165.71     90.28 o
   2   4  17      751.01      923.55    207.16 o
   4   4  17     4621.88     4218.50    264.02 o
   6   4  17      288.10      144.18    162.91 o
   8   4  17     1387.92     1565.51    185.37 o
  10   4  17        5.15      -53.96    141.62 o
  12   4  17       94.28      116.10    149.48 o
 -23   5  17      827.25     1068.49    194.08 o
 -21   5  17       12.58      311.82    178.68 o
 -19   5  17      522.64      447.43    201.72 o
 -17   5  17       74.89      135.86    256.83 o
 -15   5  17     1714.61     1184.47    328.64 o
 -13   5  17     5763.91     7437.61    262.27 o
 -11   5  17      366.67      271.20    136.23 o
  -9   5  17     1737.41     2220.85    168.79 o
  -7   5  17     2947.48     2593.31    189.72 o
  -5   5  17     1061.61     1071.10    197.09 o
  -3   5  17      541.21      751.56    121.25 o
  -1   5  17     1345.52     1186.01    192.07 o
   1   5  17     6763.52     7792.87    645.60 o
   3   5  17     4409.57     4737.14    273.56 o
   5   5  17     1676.95     1674.86    207.76 o
   7   5  17      304.11      512.41    163.91 o
   9   5  17     1111.59      806.74    148.21 o
  11   5  17      187.57      -41.54    149.36 o
 -22   6  17      384.48     -225.78    225.78 o
 -20   6  17       55.36       82.75    401.31 o
 -18   6  17     1107.44      845.09    210.51 o
 -16   6  17      585.78      346.32    244.66 o
 -14   6  17     6140.87     7029.30    290.68 o
 -12   6  17        1.53       25.79    120.99 o
 -10   6  17     1814.02     1324.80    136.11 o
  -8   6  17    16743.83    17704.22    379.27 o
  -6   6  17      612.32      985.96    165.87 o
  -4   6  17     6230.66     7122.21    336.32 o
  -2   6  17    41936.03    39448.79    554.50 o
   0   6  17     7430.36     7987.54    301.46 o
   2   6  17      250.49      186.51    158.42 o
   4   6  17     3481.95     2929.26    232.60 o
   6   6  17      261.44      563.21    168.46 o
   8   6  17       34.08      299.31    144.68 o
  10   6  17      673.11      685.36    204.00 o
 -23   7  17       82.31       45.42    115.25 o
 -21   7  17      998.64      521.42    267.20 o
 -19   7  17     2494.12     2379.23    246.86 o
 -17   7  17      806.69     1106.48    284.43 o
 -15   7  17      601.33      767.88    216.71 o
 -13   7  17     1426.20     1099.96    272.03 o
 -11   7  17      154.50      208.04    130.00 o
  -9   7  17     1068.15      945.47    145.52 o
  -7   7  17    12920.34    14189.36    339.67 o
  -5   7  17       94.91      145.86    182.40 o
  -3   7  17       41.99      -84.40    147.74 o
  -1   7  17     3635.02     2884.47    294.01 o
   1   7  17      947.20      387.42    139.17 o
   3   7  17       77.37     -135.89    194.91 o
   5   7  17      198.64      152.60    148.81 o
   7   7  17      212.01      143.49    140.65 o
   9   7  17      282.18      375.77    138.54 o
  11   7  17     1268.06      371.17    744.35 o
 -22   8  17       74.97      136.63    172.95 o
 -20   8  17     1321.82     1064.49    492.27 o
 -18   8  17      123.37      100.42    205.36 o
 -16   8  17      512.89      678.34    260.33 o
 -14   8  17    11810.91    14880.35    900.19 o
 -12   8  17     3246.40     3852.94    212.00 o
 -10   8  17     3854.19     4642.44    182.87 o
  -8   8  17      212.72     -106.39    131.78 o
  -6   8  17     1612.27     1269.28    187.24 o
  -4   8  17      668.15      509.79    223.28 o
  -2   8  17      771.09      697.91    208.15 o
   0   8  17     1548.89     1703.36    206.61 o
   2   8  17    11047.59    12227.34    393.00 o
   4   8  17     4051.25     4877.94    279.84 o
   6   8  17     2291.41     2153.73    206.86 o
   8   8  17      287.15      148.21    120.37 o
  10   8  17      768.95      381.55    343.04 o
 -21   9  17       82.67       69.05    167.16 o
 -19   9  17      212.53      312.35    217.69 o
 -17   9  17        9.33       35.38    240.44 o
 -15   9  17      296.79      125.15    255.05 o
 -13   9  17       58.28       75.17    142.67 o
 -11   9  17     4498.99     4483.66    194.25 o
  -9   9  17    23788.49    26036.26    381.43 o
  -7   9  17     1778.50     1119.16    159.50 o
  -5   9  17     1760.48     2102.57    195.37 o
  -3   9  17        4.46     -164.07    164.07 o
  -1   9  17      771.70      384.12    300.06 o
   1   9  17     4828.99     3974.95    260.84 o
   3   9  17      330.73      377.11    193.94 o
   5   9  17     5888.84     5697.21    293.78 o
   7   9  17      962.93      635.54    141.04 o
   9   9  17     3210.97     2950.75    248.43 o
 -22  10  17      533.99      948.98    188.34 o
 -20  10  17     1870.90     1943.05    799.66 o
 -18  10  17       86.86     -234.99    234.99 o
 -16  10  17      485.17      481.88    238.32 o
 -14  10  17     1544.32     1355.41    468.65 o
 -12  10  17     6955.66     6705.38    385.05 o
 -10  10  17     3348.61     2722.94    205.08 o
  -8  10  17       51.67      139.80    117.17 o
  -6  10  17     2379.61     2416.20    223.66 o
  -4  10  17     1905.57     1517.64    238.65 o
  -2  10  17     6301.31     4894.09    274.46 o
   0  10  17       79.97       39.57    157.82 o
   2  10  17        6.47     -114.83    163.20 o
   4  10  17       59.93      -96.63    191.93 o
   6  10  17     1637.07     1883.85    235.28 o
   8  10  17      546.70      706.82    169.89 o
  10  10  17      340.23      389.30    108.33 o
 -21  11  17       21.01      243.22    196.19 o
 -19  11  17     2980.66     2650.60    509.91 o
 -17  11  17     5357.72     4807.98    798.02 o
 -15  11  17     1749.31     2586.45    429.30 o
 -13  11  17       20.13      -69.96    235.80 o
 -11  11  17      227.78      198.48    187.03 o
  -9  11  17        7.90      198.96    150.19 o
  -7  11  17     1966.03     2467.83    180.09 o
  -5  11  17     6392.43     6350.16    324.60 o
  -3  11  17      211.44      201.72    144.63 o
  -1  11  17    13387.33    11539.09    399.68 o
   1  11  17     1360.30     1627.08    220.59 o
   3  11  17       33.90      164.25    178.22 o
   5  11  17      361.99      549.42    210.12 o
   7  11  17      276.06      303.66    168.84 o
   9  11  17      304.98      220.51    185.96 o
 -20  12  17      169.13      346.24    240.07 o
 -18  12  17      800.78      873.38    225.07 o
 -16  12  17      181.06      -14.22    249.50 o
 -14  12  17    15209.69    17519.29    868.99 o
 -12  12  17       20.76     -100.77    315.09 o
 -10  12  17     8539.10     9781.41    361.14 o
  -8  12  17       48.31       -9.33    154.39 o
  -6  12  17    38319.13    40227.52    937.33 o
  -4  12  17      317.47      231.03    149.75 o
  -2  12  17     4978.17     4984.05    308.42 o
   0  12  17     4581.36     5015.42    329.95 o
   2  12  17       32.80      227.36    164.37 o
   4  12  17     7238.48     7904.79    444.72 o
   6  12  17       32.17      253.30    158.20 o
   8  12  17       97.16     -200.30    316.47 o
 -21  13  17     1168.96     1367.35    222.23 o
 -19  13  17     1684.01     1753.45    469.50 o
 -17  13  17      837.61      532.98    254.77 o
 -15  13  17     1808.95     2383.77    375.12 o
 -13  13  17      253.06     -120.18    330.61 o
 -11  13  17     4028.99     4529.04    349.55 o
  -9  13  17     7606.69     9159.59    453.16 o
  -7  13  17     2269.72     1922.21    315.15 o
  -5  13  17     1205.16     1360.21    270.08 o
  -3  13  17      168.68      204.06    181.34 o
  -1  13  17     1913.37     2202.57    324.30 o
   1  13  17     1554.22     1444.95    230.85 o
   3  13  17     2512.82     2262.67    243.05 o
   5  13  17     4198.31     3766.82    290.79 o
   7  13  17      432.32      243.94    219.97 o
   9  13  17      772.45      544.87    574.01 o
 -20  14  17       29.26      108.66    186.04 o
 -18  14  17      249.81       58.34    182.23 o
 -16  14  17       89.51      203.15    316.29 o
 -14  14  17        3.03      421.98    285.01 o
 -12  14  17     3975.35     4384.23    527.10 o
 -10  14  17     5604.80     5788.76    596.50 o
  -8  14  17      741.97      -35.12    486.32 o
  -6  14  17       51.52      -25.30    252.12 o
  -4  14  17      865.48      919.67    273.11 o
  -2  14  17     4716.36     5033.65    306.55 o
   0  14  17      612.52      896.27    199.63 o
   2  14  17     3108.76     2659.15    250.04 o
   4  14  17      868.58     1238.18    194.39 o
   6  14  17       95.19      294.77    395.27 o
   8  14  17     1194.67      339.77    873.13 o
 -19  15  17       41.64      211.94    237.59 o
 -17  15  17     1091.63     1164.00    200.09 o
 -15  15  17     1368.73     1018.96    204.40 o
 -13  15  17        7.32       85.41    314.96 o
 -11  15  17        8.83      -48.69    333.90 o
  -9  15  17     2138.27     2909.97    480.18 o
  -7  15  17     1368.61     1755.91    316.05 o
  -5  15  17     8209.92     9998.06    507.27 o
  -3  15  17     5389.16     4492.15    297.88 o
  -1  15  17     4445.48     4143.72    297.27 o
   1  15  17     1412.84     1264.43    205.94 o
   3  15  17      215.54      319.20    172.17 o
   5  15  17      253.82       73.79    247.67 o
   7  15  17      134.43      -37.94    191.47 o
   9  15  17      415.28      382.09    150.29 o
 -18  16  17      190.05      455.08    266.82 o
 -16  16  17      352.25        9.87    333.48 o
 -14  16  17     5253.45     6415.89    511.32 o
 -12  16  17      352.20      194.31    321.23 o
 -10  16  17     7352.47     8602.21    667.27 o
  -8  16  17     1073.67     1419.39    445.22 o
  -6  16  17       45.26      -49.51    244.49 o
  -4  16  17      149.57      205.07    285.00 o
  -2  16  17     2928.78     3407.58    270.55 o
   0  16  17     1381.84     1642.84    230.05 o
   2  16  17     3796.20     4704.85    292.16 o
   4  16  17     4192.70     4960.38    277.25 o
   6  16  17       61.17      -85.23     85.23 o
   8  16  17     1219.97     1575.54    207.11 o
 -17  17  17       24.45      268.35    257.64 o
 -15  17  17     1969.63     2187.05    184.30 o
 -13  17  17     1523.88     1719.90    394.75 o
 -11  17  17       65.00       25.97    301.43 o
  -9  17  17     2951.98     3963.54    527.91 o
  -7  17  17       58.91       21.61    422.65 o
  -5  17  17     1619.96     1342.77    312.00 o
  -3  17  17      501.13      524.97    277.98 o
  -1  17  17        0.43       46.67    174.39 o
   1  17  17     2851.34     2510.79    233.50 o
   3  17  17      367.03      521.25    161.01 o
   5  17  17      524.75      277.29     61.56 o
   7  17  17     1728.86     1883.33    240.66 o
 -18  18  17       98.30      320.34    174.96 o
 -16  18  17       27.63       39.58    159.37 o
 -14  18  17      559.20      871.26    167.99 o
 -12  18  17     1947.40     2627.09    408.04 o
 -10  18  17     1271.73      957.37    339.71 o
  -8  18  17      799.19     1101.88    369.54 o
  -6  18  17     5293.53     6800.00    643.38 o
  -4  18  17     1164.00      930.02    295.78 o
  -2  18  17     1274.40     1182.06    386.53 o
   0  18  17       36.09     -129.47    155.45 o
   2  18  17      114.87      121.88    141.06 o
   4  18  17        6.56      111.47    122.37 o
   6  18  17        6.44       46.70    170.55 o
 -17  19  17      250.00      599.48    183.94 o
 -15  19  17     1973.19     1543.85    152.35 o
 -13  19  17       78.35      -34.05    182.73 o
 -11  19  17       20.63       90.99    262.11 o
  -9  19  17      256.90      482.80    326.19 o
  -7  19  17       13.10     -121.88    350.34 o
  -5  19  17      584.47      886.18    460.65 o
  -3  19  17       29.70      269.89    387.69 o
[truncated: 113,586 more chars]
